# Supplementary material for: Control of zeolite framework flexibility for ultra-selective carbon dioxide separation
Source: Nat Commun. 2022 Mar 17;13:1427. doi: 10.1038/s41467-022-29126-6 (PMC8930971; doi:10.1038/s41467-022-29126-6)
Supplement: Supplementary file 3 — Source data [file 41467_2022_29126_MOESM3_ESM.xlsx]

## Sheet: Figrue 2a
		BET AREA		CAGE OCCUPATION
	FRESH	3		100
	TMCT	71		58
	TMCT+CC	349		0.01

## Sheet: Figure 2b
	CHEMICAL SHIFT / PPM	TMCT+CC	TMCT	fresh
	329.433	0.84416	0.07185	0.19404
	329.421	0.81441	0.08329	0.20018
	329.409	0.78482	0.09486	0.20612
	329.397	0.75543	0.10657	0.21185
	329.385	0.72628	0.11836	0.21735
	329.373	0.6974	0.13024	0.2226
	329.361	0.66883	0.14215	0.22759
	329.349	0.6406	0.1541	0.23229
	329.337	0.61275	0.16605	0.2367
	329.325	0.58532	0.17797	0.2408
	329.313	0.55835	0.18986	0.24456
	329.301	0.53186	0.20167	0.24799
	329.289	0.5059	0.2134	0.25106
	329.277	0.48049	0.22501	0.25376
	329.265	0.45567	0.23649	0.2561
	329.253	0.43146	0.24782	0.25804
	329.241	0.4079	0.25898	0.25959
	329.229	0.385	0.26995	0.26075
	329.217	0.36279	0.28071	0.26151
	329.205	0.34128	0.29125	0.26185
	329.193	0.3205	0.30154	0.2618
	329.18	0.30046	0.31158	0.26133
	329.168	0.28117	0.32134	0.26045
	329.156	0.26263	0.33083	0.25917
	329.144	0.24485	0.34	0.25749
	329.132	0.22783	0.34887	0.25542
	329.12	0.21157	0.35742	0.25295
	329.108	0.19607	0.36565	0.2501
	329.096	0.18131	0.37352	0.24689
	329.084	0.16728	0.38106	0.24331
	329.072	0.15397	0.38823	0.23938
	329.06	0.14136	0.39505	0.23512
	329.048	0.12943	0.4015	0.23054
	329.036	0.11815	0.40757	0.22565
	329.024	0.10751	0.41327	0.22047
	329.012	0.09746	0.4186	0.21502
	329	0.08799	0.42354	0.20932
	328.988	0.07906	0.42811	0.20338
	328.976	0.07063	0.43229	0.19723
	328.964	0.06267	0.43609	0.19088
	328.952	0.05515	0.43951	0.18435
	328.94	0.04803	0.44255	0.17767
	328.928	0.04127	0.44522	0.17085
	328.916	0.03483	0.44751	0.16391
	328.903	0.02868	0.44944	0.15687
	328.891	0.02277	0.451	0.14976
	328.879	0.01707	0.4522	0.1426
	328.867	0.01155	0.45304	0.13539
	328.855	0.00617	0.45354	0.12817
	328.843	0.000895	0.45369	0.12094
	328.831	-0.00431	0.45351	0.11374
	328.819	-0.00947	0.453	0.10657
	328.807	-0.01462	0.45217	0.09944
	328.795	-0.01978	0.45102	0.09239
	328.783	-0.02498	0.44957	0.08541
	328.771	-0.03024	0.44783	0.07852
	328.759	-0.03557	0.44579	0.07174
	328.747	-0.04101	0.44348	0.06507
	328.735	-0.04655	0.44089	0.05853
	328.723	-0.05223	0.43805	0.05211
	328.711	-0.05803	0.43495	0.04584
	328.699	-0.06397	0.43162	0.03972
	328.687	-0.07006	0.42804	0.03375
	328.675	-0.0763	0.42425	0.02793
	328.663	-0.08267	0.42023	0.02227
	328.651	-0.08919	0.41602	0.01677
	328.639	-0.09584	0.4116	0.01143
	328.626	-0.10262	0.40699	0.00626
	328.614	-0.10952	0.40221	0.00124
	328.602	-0.11652	0.39724	-0.00362
	328.59	-0.12361	0.39211	-0.00833
	328.578	-0.13078	0.38683	-0.01288
	328.566	-0.138	0.38139	-0.01728
	328.554	-0.14526	0.37581	-0.02155
	328.542	-0.15254	0.37008	-0.02568
	328.53	-0.15982	0.36422	-0.02967
	328.518	-0.16709	0.35823	-0.03354
	328.506	-0.1743	0.35212	-0.0373
	328.494	-0.18145	0.34588	-0.04094
	328.482	-0.18852	0.33952	-0.04447
	328.47	-0.19547	0.33305	-0.0479
	328.458	-0.20229	0.32647	-0.05124
	328.446	-0.20896	0.31976	-0.0545
	328.434	-0.21546	0.31295	-0.05767
	328.422	-0.22175	0.30602	-0.06076
	328.41	-0.22783	0.29898	-0.06378
	328.398	-0.23368	0.29182	-0.06674
	328.386	-0.23927	0.28455	-0.06962
	328.374	-0.24459	0.27716	-0.07245
	328.361	-0.24962	0.26965	-0.07522
	328.349	-0.25435	0.26201	-0.07793
	328.337	-0.25876	0.25425	-0.08058
	328.325	-0.26284	0.24636	-0.08317
	328.313	-0.26658	0.23833	-0.08571
	328.301	-0.26996	0.23015	-0.08819
	328.289	-0.27298	0.22183	-0.09059
	328.277	-0.27562	0.21337	-0.09294
	328.265	-0.27789	0.20475	-0.09521
	328.253	-0.27976	0.19596	-0.0974
	328.241	-0.28124	0.18701	-0.09951
	328.229	-0.28233	0.17789	-0.10153
	328.217	-0.28301	0.1686	-0.10345
	328.205	-0.28329	0.15913	-0.10526
	328.193	-0.28315	0.14947	-0.10696
	328.181	-0.28261	0.13963	-0.10853
	328.169	-0.28166	0.1296	-0.10996
	328.157	-0.2803	0.11937	-0.11125
	328.145	-0.27853	0.10896	-0.11238
	328.133	-0.27635	0.09834	-0.11334
	328.121	-0.27376	0.08753	-0.11412
	328.109	-0.27076	0.07652	-0.11471
	328.097	-0.26736	0.06532	-0.1151
	328.084	-0.26355	0.05393	-0.11527
	328.072	-0.25935	0.04235	-0.11522
	328.06	-0.25475	0.03057	-0.11493
	328.048	-0.24975	0.01862	-0.11439
	328.036	-0.24437	0.00649	-0.11359
	328.024	-0.2386	-0.0058	-0.11252
	328.012	-0.23246	-0.01826	-0.11118
	328	-0.22594	-0.03087	-0.10955
	327.988	-0.21905	-0.04362	-0.10763
	327.976	-0.21181	-0.0565	-0.10541
	327.964	-0.20422	-0.0695	-0.10287
	327.952	-0.19628	-0.0826	-0.10003
	327.94	-0.18801	-0.09581	-0.09687
	327.928	-0.17943	-0.10908	-0.09339
	327.916	-0.17053	-0.12242	-0.08958
	327.904	-0.16133	-0.1358	-0.08545
	327.892	-0.15185	-0.14921	-0.081
	327.88	-0.14211	-0.16262	-0.07622
	327.868	-0.13212	-0.17604	-0.07112
	327.856	-0.1219	-0.18942	-0.0657
	327.844	-0.11147	-0.20277	-0.05996
	327.832	-0.10085	-0.21605	-0.05392
	327.819	-0.09006	-0.22924	-0.04757
	327.807	-0.07914	-0.24234	-0.04091
	327.795	-0.0681	-0.25531	-0.03397
	327.783	-0.05697	-0.26814	-0.02675
	327.771	-0.04579	-0.28082	-0.01926
	327.759	-0.03459	-0.29332	-0.0115
	327.747	-0.02339	-0.30562	-0.00349
	327.735	-0.01223	-0.31771	0.00476
	327.723	-0.00115	-0.32957	0.01323
	327.711	0.00981	-0.34119	0.02192
	327.699	0.02063	-0.35255	0.03081
	327.687	0.03125	-0.36363	0.03989
	327.675	0.04165	-0.37444	0.04914
	327.663	0.05177	-0.38493	0.05855
	327.651	0.0616	-0.39513	0.0681
	327.639	0.07107	-0.405	0.07778
	327.627	0.08015	-0.41456	0.08758
	327.615	0.08881	-0.42377	0.09748
	327.603	0.09701	-0.43265	0.10746
	327.591	0.1047	-0.44118	0.11752
	327.579	0.11185	-0.44937	0.12763
	327.567	0.11842	-0.45721	0.13779
	327.555	0.12439	-0.46471	0.14798
	327.542	0.12972	-0.47185	0.15818
	327.53	0.13437	-0.47866	0.16839
	327.518	0.13833	-0.48512	0.17859
	327.506	0.14157	-0.49124	0.18877
	327.494	0.14406	-0.49704	0.19892
	327.482	0.14579	-0.50251	0.20903
	327.47	0.14675	-0.50766	0.21908
	327.458	0.14691	-0.51251	0.22907
	327.446	0.14629	-0.51707	0.23898
	327.434	0.14486	-0.52133	0.24882
	327.422	0.14263	-0.52532	0.25856
	327.41	0.13961	-0.52905	0.26821
	327.398	0.13581	-0.53252	0.27775
	327.386	0.13123	-0.53576	0.28718
	327.374	0.12589	-0.53876	0.29649
	327.362	0.11981	-0.54156	0.30568
	327.35	0.11303	-0.54414	0.31474
	327.338	0.10556	-0.54654	0.32366
	327.326	0.09744	-0.54876	0.33243
	327.314	0.08871	-0.55081	0.34106
	327.302	0.07941	-0.55271	0.34955
	327.29	0.06958	-0.55446	0.35788
	327.277	0.05927	-0.55607	0.36605
	327.265	0.04853	-0.55756	0.37406
	327.253	0.03742	-0.55893	0.3819
	327.241	0.02598	-0.5602	0.38956
	327.229	0.01428	-0.56136	0.39706
	327.217	0.00239	-0.56242	0.40438
	327.205	-0.00966	-0.56339	0.41151
	327.193	-0.02178	-0.56427	0.41846
	327.181	-0.03393	-0.56506	0.42522
	327.169	-0.04602	-0.56577	0.43179
	327.157	-0.058	-0.56639	0.43816
	327.145	-0.06982	-0.56693	0.44432
	327.133	-0.0814	-0.56738	0.45028
	327.121	-0.09268	-0.56774	0.45603
	327.109	-0.10361	-0.568	0.46156
	327.097	-0.11412	-0.56817	0.46688
	327.085	-0.12417	-0.56823	0.47196
	327.073	-0.1337	-0.56818	0.47682
	327.061	-0.14265	-0.56802	0.48144
	327.049	-0.15099	-0.56773	0.48582
	327.037	-0.15868	-0.5673	0.48996
	327.025	-0.16566	-0.56673	0.49384
	327.013	-0.17192	-0.56601	0.49747
	327	-0.17741	-0.56513	0.50084
	326.988	-0.18212	-0.56407	0.50394
	326.976	-0.18601	-0.56283	0.50677
	326.964	-0.18908	-0.5614	0.50932
	326.952	-0.19131	-0.55977	0.51158
	326.94	-0.19269	-0.55793	0.51357
	326.928	-0.19323	-0.55587	0.51526
	326.916	-0.19293	-0.55358	0.51665
	326.904	-0.19178	-0.55105	0.51774
	326.892	-0.18736	-0.54828	0.51853
	326.88	-0.19105	-0.54526	0.51901
	326.868	-0.19395	-0.54198	0.51918
	326.856	-0.19609	-0.53845	0.51904
	326.844	-0.19751	-0.53464	0.51857
	326.832	-0.19823	-0.53058	0.51779
	326.82	-0.19829	-0.52623	0.51668
	326.808	-0.19774	-0.52162	0.51526
	326.796	-0.19663	-0.51674	0.5135
	326.784	-0.19499	-0.51159	0.51142
	326.772	-0.19287	-0.50618	0.50902
	326.76	-0.19034	-0.5005	0.50629
	326.748	-0.18745	-0.49457	0.50323
	326.735	-0.18424	-0.48839	0.49985
	326.723	-0.18079	-0.48197	0.49614
	326.711	-0.17714	-0.47531	0.49211
	326.699	-0.17335	-0.46843	0.48776
	326.687	-0.16948	-0.46135	0.4831
	326.675	-0.1656	-0.45406	0.47811
	326.663	-0.16175	-0.44658	0.47282
	326.651	-0.15799	-0.43893	0.46721
	326.639	-0.15439	-0.43112	0.46129
	326.627	-0.15098	-0.42317	0.45508
	326.615	-0.14783	-0.4151	0.44856
	326.603	-0.14498	-0.40691	0.44174
	326.591	-0.14248	-0.39863	0.43464
	326.579	-0.14037	-0.39027	0.42725
	326.567	-0.13869	-0.38185	0.41957
	326.555	-0.13749	-0.37339	0.41161
	326.543	-0.13679	-0.3649	0.40338
	326.531	-0.13663	-0.35641	0.39488
	326.519	-0.13703	-0.34792	0.38612
	326.507	-0.13802	-0.33946	0.37709
	326.495	-0.13962	-0.33105	0.36781
	326.483	-0.14184	-0.32268	0.35827
	326.471	-0.14469	-0.3144	0.34849
	326.458	-0.14819	-0.30619	0.33846
	326.446	-0.15234	-0.2981	0.3282
	326.434	-0.15714	-0.29011	0.3177
	326.422	-0.16258	-0.28226	0.30697
	326.41	-0.16865	-0.27453	0.29601
	326.398	-0.17536	-0.26696	0.28484
	326.386	-0.18267	-0.25954	0.27345
	326.374	-0.19059	-0.25228	0.26184
	326.362	-0.19907	-0.24519	0.25003
	326.35	-0.20811	-0.23829	0.23801
	326.338	-0.21768	-0.23155	0.22579
	326.326	-0.22773	-0.22501	0.21338
	326.314	-0.23826	-0.21865	0.20077
	326.302	-0.24921	-0.21248	0.18799
	326.29	-0.26056	-0.20649	0.17502
	326.278	-0.27226	-0.2007	0.16187
	326.266	-0.28428	-0.19508	0.14855
	326.254	-0.29658	-0.18965	0.13507
	326.242	-0.30912	-0.1844	0.12142
	326.23	-0.32185	-0.17932	0.10762
	326.218	-0.33473	-0.1744	0.09367
	326.206	-0.34772	-0.16965	0.07957
	326.193	-0.36078	-0.16504	0.06534
	326.181	-0.37386	-0.16058	0.05098
	326.169	-0.38691	-0.15626	0.03649
	326.157	-0.3999	-0.15207	0.02189
	326.145	-0.41278	-0.14798	0.00717
	326.133	-0.42551	-0.14402	-0.00765
	326.121	-0.43806	-0.14014	-0.02256
	326.109	-0.45037	-0.13635	-0.03756
	326.097	-0.46242	-0.13263	-0.05263
	326.085	-0.47416	-0.12898	-0.06778
	326.073	-0.48556	-0.12538	-0.08298
	326.061	-0.49659	-0.12182	-0.09824
	326.049	-0.50721	-0.11828	-0.11354
	326.037	-0.51739	-0.11476	-0.12888
	326.025	-0.52711	-0.11125	-0.14424
	326.013	-0.53634	-0.10773	-0.15961
	326.001	-0.54504	-0.10418	-0.17499
	325.989	-0.55321	-0.10062	-0.19036
	325.977	-0.56081	-0.097	-0.20572
	325.965	-0.56782	-0.09334	-0.22106
	325.953	-0.57424	-0.08961	-0.23636
	325.941	-0.58004	-0.0858	-0.25162
	325.929	-0.58521	-0.08191	-0.26683
	325.916	-0.58973	-0.07793	-0.28198
	325.904	-0.59361	-0.07384	-0.29705
	325.892	-0.59682	-0.06965	-0.31205
	325.88	-0.59936	-0.06532	-0.32696
	325.868	-0.60123	-0.06086	-0.34177
	325.856	-0.60242	-0.05626	-0.35647
	325.844	-0.60293	-0.05152	-0.37107
	325.832	-0.60276	-0.04661	-0.38554
	325.82	-0.6019	-0.04154	-0.39988
	325.808	-0.60037	-0.0363	-0.41409
	325.796	-0.59817	-0.03088	-0.42816
	325.784	-0.59529	-0.02527	-0.44208
	325.772	-0.59175	-0.01856	-0.45584
	325.76	-0.58754	-0.01192	-0.46945
	325.748	-0.58268	-0.00509	-0.48289
	325.736	-0.57717	0.00196	-0.49617
	325.724	-0.57102	0.00922	-0.50926
	325.712	-0.56425	0.0167	-0.52219
	325.7	-0.55685	0.02439	-0.53493
	325.688	-0.54884	0.03232	-0.54748
	325.676	-0.54023	0.04046	-0.55984
	325.664	-0.53103	0.04884	-0.57201
	325.652	-0.52126	0.05744	-0.58397
	325.639	-0.51091	0.06628	-0.59575
	325.627	-0.50001	0.07534	-0.60732
	325.615	-0.48855	0.08464	-0.61868
	325.603	-0.47657	0.09415	-0.62983
	325.591	-0.46407	0.1039	-0.64077
	325.579	-0.45105	0.11385	-0.65151
	325.567	-0.43753	0.12404	-0.66202
	325.555	-0.42352	0.13442	-0.67231
	325.543	-0.40904	0.14501	-0.68237
	325.531	-0.39409	0.15579	-0.69221
	325.519	-0.37869	0.16676	-0.70183
	325.507	-0.36285	0.1779	-0.7112
	325.495	-0.34658	0.18921	-0.72035
	325.483	-0.32989	0.20067	-0.72925
	325.471	-0.31279	0.21227	-0.7379
	325.459	-0.2953	0.22399	-0.74631
	325.447	-0.27743	0.23583	-0.75446
	325.435	-0.25918	0.24774	-0.76236
	325.423	-0.24059	0.25974	-0.76998
	325.411	-0.22165	0.27178	-0.77734
	325.399	-0.20238	0.28385	-0.78443
	325.387	-0.18279	0.29594	-0.79123
	325.374	-0.1629	0.30802	-0.79775
	325.362	-0.14273	0.32005	-0.80397
	325.35	-0.12229	0.33203	-0.8099
	325.338	-0.10159	0.34392	-0.81553
	325.326	-0.08065	0.35569	-0.82084
	325.314	-0.0595	0.36732	-0.82583
	325.302	-0.03814	0.3788	-0.8305
	325.29	-0.01661	0.39007	-0.83484
	325.278	0.00509	0.40112	-0.83885
	325.266	0.02692	0.41191	-0.84251
	325.254	0.04887	0.42243	-0.84582
	325.242	0.0709	0.43263	-0.84878
	325.23	0.09301	0.4425	-0.85138
	325.218	0.11515	0.45199	-0.85362
	325.206	0.1373	0.4611	-0.85548
	325.194	0.15944	0.46978	-0.85697
	325.182	0.18152	0.47801	-0.85808
	325.17	0.22208	0.48577	-0.85881
	325.158	0.26253	0.49303	-0.85915
	325.146	0.30284	0.49975	-0.8591
	325.134	0.34296	0.50594	-0.85866
	325.122	0.38287	0.51155	-0.85783
	325.11	0.42251	0.51658	-0.85661
	325.097	0.46187	0.521	-0.85498
	325.085	0.50089	0.52479	-0.85297
	325.073	0.53953	0.52794	-0.85055
	325.061	0.57776	0.53044	-0.84774
	325.049	0.61553	0.53227	-0.84454
	325.037	0.65279	0.53343	-0.84095
	325.025	0.68952	0.5339	-0.83696
	325.013	0.72565	0.53368	-0.83259
	325.001	0.76115	0.53278	-0.82784
	324.989	0.79597	0.53118	-0.82271
	324.977	0.83006	0.52888	-0.8172
	324.965	0.8634	0.52589	-0.81132
	324.953	0.89592	0.52221	-0.80508
	324.941	0.92758	0.51785	-0.79847
	324.929	0.95835	0.51282	-0.79151
	324.917	0.98817	0.50714	-0.78419
	324.905	1.01702	0.50079	-0.77654
	324.893	1.04484	0.49381	-0.76854
	324.881	1.0716	0.48621	-0.76021
	324.869	1.09727	0.47801	-0.75156
	324.857	1.1218	0.46921	-0.74259
	324.845	1.14516	0.45986	-0.73329
	324.832	1.16732	0.44996	-0.7237
	324.82	1.18824	0.43954	-0.7138
	324.808	1.20791	0.42862	-0.70361
	324.796	1.22629	0.41723	-0.69312
	324.784	1.24337	0.40538	-0.68235
	324.772	1.25912	0.39312	-0.6713
	324.76	1.27352	0.38046	-0.65997
	324.748	1.28656	0.36743	-0.64838
	324.736	1.29822	0.35404	-0.63652
	324.724	1.3085	0.34035	-0.6244
	324.712	1.3174	0.32637	-0.61203
	324.7	1.3249	0.31212	-0.59941
	324.688	1.331	0.29763	-0.58655
	324.676	1.33573	0.28294	-0.57343
	324.664	1.33906	0.26806	-0.56009
	324.652	1.34103	0.25302	-0.54651
	324.64	1.34164	0.23785	-0.5327
	324.628	1.3409	0.22257	-0.51866
	324.616	1.33884	0.2072	-0.5044
	324.604	1.33547	0.19177	-0.48993
	324.592	1.33082	0.17629	-0.47525
	324.58	1.32492	0.1608	-0.46035
	324.568	1.31781	0.1453	-0.44526
	324.555	1.3095	0.12982	-0.42996
	324.543	1.30004	0.11437	-0.41448
	324.531	1.28946	0.09899	-0.3988
	324.519	1.27781	0.08367	-0.38295
	324.507	1.26512	0.06844	-0.36693
	324.495	1.25144	0.0533	-0.35074
	324.483	1.23681	0.0383	-0.3344
	324.471	1.22128	0.02341	-0.3179
	324.459	1.20491	0.00867	-0.30127
	324.447	1.18772	-0.00592	-0.28451
	324.435	1.16979	-0.02033	-0.26763
	324.423	1.15115	-0.03458	-0.25065
	324.411	1.13185	-0.04863	-0.23357
	324.399	1.11196	-0.06248	-0.21642
	324.387	1.09152	-0.07613	-0.1992
	324.375	1.07058	-0.08956	-0.18192
	324.363	1.04919	-0.10277	-0.16462
	324.351	1.0274	-0.11573	-0.14729
	324.339	1.00527	-0.12846	-0.12995
	324.327	0.98285	-0.14093	-0.11264
	324.315	0.96017	-0.15314	-0.09536
	324.303	0.9373	-0.16508	-0.07814
	324.29	0.91426	-0.17674	-0.06098
	324.278	0.89113	-0.18812	-0.04392
	324.266	0.86792	-0.1992	-0.02696
	324.254	0.84469	-0.20998	-0.01014
	324.242	0.82148	-0.22045	0.00653
	324.23	0.79833	-0.2306	0.02302
	324.218	0.77526	-0.24042	0.03932
	324.206	0.75232	-0.24991	0.0554
	324.194	0.72954	-0.25905	0.07125
	324.182	0.70696	-0.26784	0.08684
	324.17	0.6846	-0.27628	0.10214
	324.158	0.66248	-0.28435	0.11715
	324.146	0.64064	-0.29205	0.13185
	324.134	0.61909	-0.29937	0.1462
	324.122	0.59786	-0.3063	0.1602
	324.11	0.57697	-0.31285	0.17382
	324.098	0.55643	-0.319	0.18706
	324.086	0.53627	-0.32474	0.19988
	324.074	0.51649	-0.33009	0.21229
	324.062	0.4971	-0.33503	0.22425
	324.05	0.47812	-0.33956	0.23577
	324.038	0.45955	-0.34367	0.24683
	324.026	0.4414	-0.34738	0.25741
	324.013	0.42368	-0.35068	0.26752
	324.001	0.40639	-0.35357	0.27713
	323.989	0.38954	-0.35605	0.28624
	323.977	0.37312	-0.35813	0.29486
	323.965	0.35713	-0.35982	0.30297
	323.953	0.34158	-0.36111	0.31057
	323.941	0.32646	-0.36202	0.31765
	323.929	0.31177	-0.36255	0.32423
	323.917	0.29751	-0.36272	0.3303
	323.905	0.28367	-0.36253	0.33586
	323.893	0.27024	-0.36199	0.34092
	323.881	0.25723	-0.36112	0.34548
	323.869	0.24462	-0.35993	0.34955
	323.857	0.23241	-0.35844	0.35314
	323.845	0.22059	-0.35665	0.35625
	323.833	0.20915	-0.35459	0.35889
	323.821	0.19809	-0.35227	0.36108
	323.809	0.18739	-0.34972	0.36282
	323.797	0.17706	-0.34693	0.36414
	323.785	0.16707	-0.34393	0.36504
	323.773	0.15743	-0.34075	0.36553
	323.761	0.14811	-0.33739	0.36563
	323.748	0.13912	-0.33388	0.36537
	323.736	0.13045	-0.33023	0.36474
	323.724	0.12207	-0.32646	0.36377
	323.712	0.114	-0.32259	0.36248
	323.7	0.10621	-0.31862	0.36088
	323.688	0.09869	-0.31458	0.35898
	323.676	0.09144	-0.31048	0.35681
	323.664	0.08445	-0.30633	0.35439
	323.652	0.0777	-0.30215	0.35172
	323.64	0.07119	-0.29795	0.34883
	323.628	0.0649	-0.29373	0.34574
	323.616	0.05883	-0.2895	0.34245
	323.604	0.05296	-0.28528	0.339
	323.592	0.04728	-0.28106	0.33538
	323.58	0.04178	-0.27685	0.33163
	323.568	0.03645	-0.27265	0.32775
	323.556	0.03128	-0.26847	0.32376
	323.544	0.02626	-0.26429	0.31968
	323.532	0.02137	-0.26013	0.31552
	323.52	0.01659	-0.25596	0.31129
	323.508	0.01193	-0.2518	0.30701
	323.496	0.00736	-0.24763	0.30269
	323.484	0.00286	-0.24343	0.29835
	323.471	-0.00157	-0.23921	0.29398
	323.459	-0.00351	-0.23495	0.28962
	323.447	-0.00542	-0.23063	0.28526
	323.435	-0.00731	-0.22624	0.28092
	323.423	-0.0092	-0.22177	0.27661
	323.411	-0.0111	-0.2172	0.27234
	323.399	-0.01303	-0.21252	0.26811
	323.387	-0.01501	-0.2077	0.26394
	323.375	-0.01705	-0.20273	0.25983
	323.363	-0.01917	-0.19759	0.25578
	323.351	-0.0214	-0.19226	0.25182
	323.339	-0.02374	-0.18672	0.24793
	323.327	-0.02622	-0.18097	0.24414
	323.315	-0.02886	-0.17807	0.24043
	323.303	-0.03167	-0.17491	0.23682
	323.291	-0.03467	-0.17147	0.23332
	323.279	-0.03789	-0.16775	0.22992
	323.267	-0.04133	-0.16372	0.22662
	323.255	-0.04503	-0.15937	0.22344
	323.243	-0.04899	-0.15469	0.22037
	323.231	-0.05325	-0.14967	0.21741
	323.219	-0.05781	-0.14431	0.21456
	323.206	-0.06269	-0.13859	0.21183
	323.194	-0.06791	-0.13251	0.20921
	323.182	-0.0735	-0.12606	0.2067
	323.17	-0.07946	-0.11925	0.2043
	323.158	-0.08583	-0.11208	0.20201
	323.146	-0.09259	-0.10454	0.19982
	323.134	-0.09979	-0.09664	0.19774
	323.122	-0.10743	-0.08839	0.19575
	323.11	-0.11553	-0.07981	0.19386
	323.098	-0.1241	-0.07089	0.19204
	323.086	-0.13316	-0.06165	0.19032
	323.074	-0.14271	-0.05211	0.18866
	323.062	-0.15278	-0.04229	0.18707
	323.05	-0.16337	-0.0322	0.18554
	323.038	-0.17448	-0.02186	0.18406
	323.026	-0.18614	-0.01131	0.18263
	323.014	-0.19835	-0.000558	0.18122
	323.002	-0.21111	0.01037	0.17984
	322.99	-0.22443	0.02144	0.17847
	322.978	-0.23832	0.03263	0.1771
	322.966	-0.25278	0.04389	0.17573
	322.954	-0.26781	0.05522	0.17433
	322.942	-0.28342	0.06657	0.1729
	322.929	-0.2996	0.07792	0.17143
	322.917	-0.31636	0.08922	0.1699
	322.905	-0.33368	0.10045	0.16831
	322.893	-0.35157	0.11157	0.16663
	322.881	-0.37002	0.12255	0.16418
	322.869	-0.38903	0.13337	0.16324
	322.857	-0.40857	0.14397	0.16219
	322.845	-0.42866	0.15434	0.16101
	322.833	-0.44927	0.16444	0.1597
	322.821	-0.47039	0.17424	0.15824
	322.809	-0.492	0.18371	0.15662
	322.797	-0.51409	0.19282	0.15484
	322.785	-0.53664	0.20155	0.15288
	322.773	-0.55963	0.20986	0.15073
	322.761	-0.58304	0.21773	0.1484
	322.749	-0.60684	0.22514	0.14587
	322.737	-0.63101	0.23207	0.14314
	322.725	-0.65553	0.23849	0.14021
	322.713	-0.68035	0.24439	0.13706
	322.701	-0.70546	0.24974	0.1337
	322.689	-0.73082	0.25455	0.13013
	322.677	-0.75639	0.25877	0.12634
	322.665	-0.78214	0.26242	0.12234
	322.652	-0.80803	0.26547	0.11813
	322.64	-0.83401	0.26792	0.11372
	322.628	-0.86005	0.26976	0.1091
	322.616	-0.88611	0.27099	0.10428
	322.604	-0.91213	0.2716	0.09928
	322.592	-0.93807	0.27159	0.09409
	322.58	-0.96388	0.27096	0.08873
	322.568	-0.98951	0.26972	0.0832
	322.556	-1.01491	0.26786	0.07753
	322.544	-1.04003	0.2654	0.07171
	322.532	-1.0648	0.26233	0.06578
	322.52	-1.08918	0.25867	0.05973
	322.508	-1.1131	0.25442	0.05358
	322.496	-1.13651	0.24959	0.04736
	322.484	-1.15934	0.2442	0.04107
	322.472	-1.18154	0.23827	0.03473
	322.46	-1.20306	0.23179	0.02836
	322.448	-1.22381	0.22479	0.02199
	322.436	-1.24375	0.21728	0.01562
	322.424	-1.26281	0.20928	0.00927
	322.412	-1.28094	0.2008	0.00297
	322.4	-1.29806	0.19187	-0.00327
	322.387	-1.31413	0.1825	-0.00942
	322.375	-1.32908	0.17271	-0.01548
	322.363	-1.34285	0.16251	-0.02142
	322.351	-1.35538	0.15193	-0.02722
	322.339	-1.36662	0.14099	-0.03288
	322.327	-1.37652	0.12971	-0.03836
	322.315	-1.38501	0.11811	-0.04366
	322.303	-1.39206	0.10621	-0.04875
	322.291	-1.39761	0.09402	-0.05364
	322.279	-1.40161	0.08158	-0.05828
	322.267	-1.40403	0.0689	-0.06269
	322.255	-1.40483	0.056	-0.06685
	322.243	-1.40396	0.04291	-0.07074
	322.231	-1.4014	0.02964	-0.07435
	322.219	-1.39712	0.01623	-0.07768
	322.207	-1.39108	0.00267	-0.08072
	322.195	-1.38328	-0.01099	-0.08346
	322.183	-1.3737	-0.02475	-0.08589
	322.171	-1.36232	-0.03858	-0.08802
	322.159	-1.34912	-0.05245	-0.08983
	322.147	-1.33413	-0.06636	-0.09133
	322.135	-1.31732	-0.08029	-0.09252
	322.123	-1.29872	-0.0942	-0.09339
	322.11	-1.27832	-0.10808	-0.09394
	322.098	-1.25616	-0.12192	-0.09419
	322.086	-1.23224	-0.1357	-0.09412
	322.074	-1.2066	-0.14939	-0.09375
	322.062	-1.17926	-0.16299	-0.09307
	322.05	-1.15027	-0.17647	-0.09211
	322.038	-1.11966	-0.18982	-0.09085
	322.026	-1.08748	-0.20302	-0.08931
	322.014	-1.05378	-0.21606	-0.0875
	322.002	-1.01862	-0.22891	-0.08543
	321.99	-0.98204	-0.24158	-0.0831
	321.978	-0.94413	-0.25404	-0.08052
	321.966	-0.90493	-0.26628	-0.07771
	321.954	-0.86452	-0.27829	-0.07467
	321.942	-0.82297	-0.29006	-0.07142
	321.93	-0.78036	-0.30157	-0.06796
	321.918	-0.73677	-0.31282	-0.06431
	321.906	-0.69228	-0.3238	-0.06048
	321.894	-0.64696	-0.33449	-0.05648
	321.882	-0.60091	-0.34491	-0.05232
	321.87	-0.5542	-0.35501	-0.04802
	321.858	-0.50693	-0.36482	-0.04358
	321.845	-0.45917	-0.37433	-0.03901
	321.833	-0.41102	-0.38351	-0.03434
	321.821	-0.36256	-0.39239	-0.02956
	321.809	-0.31388	-0.40094	-0.02469
	321.797	-0.26506	-0.40917	-0.01974
	321.785	-0.21618	-0.41708	-0.01473
	321.773	-0.16733	-0.42467	-0.00966
	321.761	-0.11858	-0.43193	-0.00454
	321.749	-0.08919	-0.43887	0.000609
	321.737	-0.06007	-0.44549	0.00579
	321.725	-0.03126	-0.45178	0.01098
	321.713	-0.00284	-0.45776	0.01618
	321.701	0.02512	-0.46342	0.02138
	321.689	0.05258	-0.46878	0.02656
	321.677	0.07946	-0.47382	0.03172
	321.665	0.10573	-0.47856	0.03684
	321.653	0.13133	-0.48301	0.04193
	321.641	0.15621	-0.48716	0.04696
	321.629	0.18035	-0.49103	0.05194
	321.617	0.20371	-0.49461	0.05685
	321.605	0.22626	-0.49792	0.06169
	321.593	0.24797	-0.50095	0.06643
	321.581	0.26882	-0.50373	0.07109
	321.568	0.2888	-0.50624	0.07565
	321.556	0.30789	-0.50851	0.0801
	321.544	0.32609	-0.51053	0.08443
	321.532	0.3434	-0.51231	0.08865
	321.52	0.35981	-0.51386	0.09272
	321.508	0.37532	-0.51518	0.09667
	321.496	0.38995	-0.51627	0.10047
	321.484	0.40371	-0.51715	0.10411
	321.472	0.4166	-0.51783	0.1076
	321.46	0.42865	-0.51829	0.11092
	321.448	0.43987	-0.51855	0.11407
	321.436	0.45028	-0.51861	0.11704
	321.424	0.4599	-0.51848	0.11983
	321.412	0.46875	-0.51816	0.12243
	321.4	0.47686	-0.51766	0.12485
	321.388	0.48426	-0.51697	0.12706
	321.376	0.49096	-0.51609	0.12907
	321.364	0.497	-0.51504	0.13088
	321.352	0.50239	-0.51382	0.13248
	321.34	0.50717	-0.51241	0.13388
	321.328	0.51135	-0.51084	0.13506
	321.316	0.51496	-0.50909	0.13603
	321.303	0.51801	-0.50717	0.13678
	321.291	0.52054	-0.50508	0.13732
	321.279	0.52255	-0.50282	0.13765
	321.267	0.52407	-0.50039	0.13776
	321.255	0.52511	-0.49779	0.13767
	321.243	0.52569	-0.49501	0.13737
	321.231	0.5258	-0.49208	0.13686
	321.219	0.52547	-0.48896	0.13616
	321.207	0.5247	-0.48568	0.13525
	321.195	0.52349	-0.48222	0.13416
	321.183	0.52185	-0.47859	0.13289
	321.171	0.51979	-0.47479	0.13143
	321.159	0.51729	-0.47081	0.12981
	321.147	0.51435	-0.46665	0.12802
	321.135	0.51098	-0.46232	0.12608
	321.123	0.50717	-0.45781	0.124
	321.111	0.5029	-0.45312	0.12178
	321.099	0.49819	-0.44826	0.11943
	321.087	0.493	-0.44321	0.11697
	321.075	0.48735	-0.43797	0.11441
	321.063	0.48121	-0.43256	0.11175
	321.051	0.47459	-0.42696	0.109
	321.039	0.46746	-0.42118	0.10619
	321.026	0.45982	-0.4152	0.10332
	321.014	0.45168	-0.40904	0.1004
	321.002	0.44301	-0.40268	0.09744
	320.99	0.43383	-0.39614	0.09446
	320.978	0.42411	-0.3894	0.09146
	320.966	0.41386	-0.38246	0.08846
	320.954	0.4031	-0.37532	0.08547
	320.942	0.3918	-0.36798	0.0825
	320.93	0.37998	-0.36044	0.07955
	320.918	0.36765	-0.35268	0.07665
	320.906	0.35482	-0.34472	0.07379
	320.894	0.3415	-0.33654	0.07099
	320.882	0.32771	-0.32815	0.06826
	320.87	0.31346	-0.31953	0.0656
	320.858	0.29878	-0.31715	0.06301
	320.846	0.28369	-0.31453	0.06052
	320.834	0.26823	-0.31167	0.05811
	320.822	0.25241	-0.30858	0.0558
	320.81	0.23628	-0.30525	0.0536
	320.798	0.21986	-0.30167	0.05149
	320.786	0.20321	-0.29784	0.04949
	320.774	0.18635	-0.29375	0.04761
	320.761	0.16932	-0.2894	0.04583
	320.749	0.15218	-0.28478	0.04416
	320.737	0.13497	-0.27989	0.0426
	320.725	0.11773	-0.27472	0.04115
	320.713	0.10052	-0.26928	0.0398
	320.701	0.08337	-0.26354	0.03856
	320.689	0.06634	-0.25752	0.03743
	320.677	0.04948	-0.2512	0.03639
	320.665	0.03284	-0.24459	0.03545
	320.653	0.01646	-0.23768	0.03459
	320.641	0.000392	-0.23047	0.03383
	320.629	-0.01532	-0.22295	0.03315
	320.617	-0.03064	-0.21514	0.03254
	320.605	-0.04551	-0.20701	0.03201
	320.593	-0.0599	-0.19859	0.03154
	320.581	-0.07377	-0.18986	0.03113
	320.569	-0.08708	-0.18083	0.03078
	320.557	-0.09981	-0.17151	0.03048
	320.545	-0.11193	-0.16189	0.03022
	320.533	-0.1234	-0.15199	0.03
	320.521	-0.13422	-0.14181	0.02982
	320.509	-0.14436	-0.13135	0.02967
	320.497	-0.1538	-0.12063	0.02954
	320.484	-0.16255	-0.10966	0.02943
	320.472	-0.17058	-0.09843	0.02935
	320.46	-0.1779	-0.08698	0.02928
	320.448	-0.18451	-0.0753	0.02922
	320.436	-0.19041	-0.06342	0.02918
	320.424	-0.19562	-0.05134	0.02914
	320.412	-0.20015	-0.03909	0.02911
	320.4	-0.20401	-0.02668	0.0291
	320.388	-0.20722	-0.01413	0.02909
	320.376	-0.2098	-0.00145	0.02909
	320.364	-0.21178	0.01133	0.0291
	320.352	-0.21319	0.0242	0.02912
	320.34	-0.21406	0.03713	0.02916
	320.328	-0.21442	0.0501	0.02922
	320.316	-0.2143	0.0631	0.0293
	320.304	-0.21374	0.07609	0.02941
	320.292	-0.21278	0.08907	0.02955
	320.28	-0.21145	0.10199	0.02973
	320.268	-0.20979	0.11486	0.02994
	320.256	-0.20784	0.12763	0.03021
	320.244	-0.20564	0.1403	0.03052
	320.232	-0.20322	0.15283	0.0309
	320.219	-0.20063	0.16521	0.03135
	320.207	-0.19788	0.17743	0.03186
	320.195	-0.19503	0.18944	0.03245
	320.183	-0.1921	0.20125	0.03314
	320.171	-0.18912	0.21283	0.03391
	320.159	-0.18611	0.22416	0.03479
	320.147	-0.18312	0.23522	0.03577
	320.135	-0.18014	0.24601	0.03687
	320.123	-0.17721	0.25651	0.03809
	320.111	-0.17434	0.2667	0.03944
	320.099	-0.17156	0.27657	0.04092
	320.087	-0.16885	0.28612	0.04254
	320.075	-0.16625	0.29533	0.0443
	320.063	-0.16373	0.3042	0.04622
	320.051	-0.16133	0.31271	0.04829
	320.039	-0.16003	0.32087	0.05052
	320.027	-0.15883	0.32868	0.05291
	320.015	-0.15771	0.33612	0.05548
	320.003	-0.15667	0.3432	0.05821
	319.991	-0.15569	0.34992	0.06112
	319.979	-0.15475	0.35628	0.0642
	319.967	-0.15385	0.36229	0.06747
	319.955	-0.15295	0.36795	0.07092
	319.942	-0.15203	0.37326	0.07455
	319.93	-0.15108	0.37823	0.07836
	319.918	-0.15007	0.38287	0.08236
	319.906	-0.14897	0.38719	0.08654
	319.894	-0.14775	0.3912	0.09091
	319.882	-0.14639	0.3949	0.09546
	319.87	-0.14486	0.39831	0.10019
	319.858	-0.14313	0.40143	0.1051
	319.846	-0.14118	0.40429	0.1102
	319.834	-0.13897	0.40688	0.11547
	319.822	-0.13649	0.40923	0.12092
	319.81	-0.1337	0.41134	0.12654
	319.798	-0.13058	0.41323	0.13234
	319.786	-0.12711	0.4149	0.13831
	319.774	-0.12328	0.41639	0.14444
	319.762	-0.11905	0.41768	0.15074
	319.75	-0.11442	0.4188	0.15719
	319.738	-0.10936	0.41975	0.16381
	319.726	-0.10388	0.42055	0.17058
	319.714	-0.09795	0.4212	0.1775
	319.702	-0.09156	0.42173	0.18457
	319.69	-0.08473	0.42213	0.19178
	319.678	-0.07743	0.42241	0.19913
	319.665	-0.06968	0.42259	0.20661
	319.653	-0.06146	0.42266	0.21423
	319.641	-0.0528	0.42264	0.22197
	319.629	-0.04369	0.42254	0.22984
	319.617	-0.03414	0.42234	0.23782
	319.605	-0.02417	0.42208	0.24591
	319.593	-0.0138	0.42174	0.25412
	319.581	-0.00302	0.42132	0.26242
	319.569	0.00812	0.42084	0.27081
	319.557	0.01963	0.42029	0.27929
	319.545	0.03147	0.41968	0.28785
	319.533	0.04362	0.419	0.29649
	319.521	0.05606	0.41826	0.30519
	319.509	0.06876	0.41746	0.31394
	319.497	0.0817	0.41659	0.32274
	319.485	0.09486	0.41567	0.33159
	319.473	0.10819	0.41468	0.34045
	319.461	0.12169	0.41362	0.34933
	319.449	0.13531	0.4125	0.35822
	319.437	0.14904	0.41133	0.3671
	319.425	0.16284	0.41007	0.37596
	319.413	0.1767	0.40876	0.38478
	319.4	0.19057	0.40739	0.39356
	319.388	0.20444	0.40594	0.40228
	319.376	0.21828	0.40443	0.41091
	319.364	0.23207	0.40286	0.41945
	319.352	0.24578	0.40121	0.42788
	319.34	0.25939	0.39951	0.43617
	319.328	0.27288	0.39774	0.44433
	319.316	0.28623	0.39592	0.45231
	319.304	0.29942	0.39404	0.46011
	319.292	0.31243	0.39209	0.46771
	319.28	0.32524	0.3901	0.47508
	319.268	0.33785	0.38806	0.48222
	319.256	0.35023	0.38597	0.48909
	319.244	0.36238	0.38385	0.49568
	319.232	0.37428	0.38168	0.50196
	319.22	0.38592	0.37949	0.50792
	319.208	0.39729	0.37727	0.51355
	319.196	0.40839	0.37503	0.51882
	319.184	0.41921	0.37277	0.52371
	319.172	0.42974	0.37052	0.5282
	319.16	0.43998	0.36825	0.53228
	319.148	0.44992	0.36599	0.53594
	319.136	0.45956	0.36373	0.53915
	319.123	0.4689	0.3615	0.54191
	319.111	0.47794	0.35929	0.5442
	319.099	0.48667	0.3571	0.54601
	319.087	0.4951	0.35495	0.54733
	319.075	0.50323	0.35284	0.54816
	319.063	0.51106	0.35078	0.54848
	319.051	0.51859	0.34876	0.54829
	319.039	0.52582	0.34679	0.54759
	319.027	0.53276	0.34489	0.54639
	319.015	0.5394	0.34305	0.54467
	319.003	0.54575	0.34128	0.54245
	318.991	0.55181	0.33957	0.53972
	318.979	0.55759	0.33794	0.53651
	318.967	0.5631	0.33637	0.53281
	318.955	0.56832	0.33488	0.52864
	318.943	0.57327	0.33346	0.52401
	318.931	0.57795	0.33211	0.51895
	318.919	0.58237	0.33084	0.51347
	318.907	0.58653	0.32963	0.50758
	318.895	0.59042	0.3285	0.50132
	318.883	0.59407	0.32743	0.49471
	318.871	0.59746	0.32641	0.48777
	318.858	0.6006	0.32546	0.48053
	318.846	0.6035	0.32456	0.47303
	318.834	0.60616	0.3237	0.4653
	318.822	0.60858	0.32289	0.45736
	318.81	0.61076	0.32211	0.44925
	318.798	0.61271	0.32135	0.44102
	318.786	0.61443	0.32062	0.43268
	318.774	0.61591	0.3199	0.42429
	318.762	0.61716	0.31918	0.41587
	318.75	0.61818	0.31845	0.40748
	318.738	0.61897	0.31771	0.39913
	318.726	0.61952	0.31694	0.39088
	318.714	0.61984	0.31614	0.38275
	318.702	0.61992	0.3153	0.37479
	318.69	0.61976	0.3144	0.36703
	318.678	0.61935	0.31344	0.35951
	318.666	0.6187	0.3124	0.35226
	318.654	0.61779	0.31128	0.34531
	318.642	0.6166	0.31006	0.33869
	318.63	0.61515	0.30874	0.33244
	318.618	0.61341	0.30729	0.32658
	318.606	0.61138	0.30572	0.32114
	318.594	0.60904	0.30401	0.31614
	318.581	0.60637	0.30215	0.31159
	318.569	0.60337	0.30012	0.30752
	318.557	0.60002	0.29793	0.30395
	318.545	0.59631	0.29555	0.30088
	318.533	0.5922	0.29298	0.29833
	318.521	0.58768	0.29021	0.2963
	318.509	0.58274	0.28723	0.2948
	318.497	0.57735	0.28402	0.29441
	318.485	0.57148	0.28058	0.29454
	318.473	0.56512	0.27689	0.29519
	318.461	0.55823	0.27295	0.29636
	318.449	0.5508	0.26875	0.29804
	318.437	0.5428	0.26428	0.3002
	318.425	0.53419	0.25952	0.30284
	318.413	0.52496	0.26223	0.30594
	318.401	0.51507	0.26463	0.30946
	318.389	0.5045	0.26673	0.31341
	318.377	0.49323	0.26851	0.31773
	318.365	0.48122	0.26996	0.32241
	318.353	0.46846	0.27109	0.32742
	318.341	0.45491	0.27188	0.33272
	318.329	0.44584	0.27232	0.33828
	318.316	0.43595	0.27241	0.34407
	318.304	0.4252	0.27214	0.35004
	318.292	0.41358	0.2715	0.35617
	318.28	0.40108	0.2705	0.36241
	318.268	0.38767	0.26912	0.36872
	318.256	0.37334	0.26736	0.37507
	318.244	0.35809	0.26522	0.38141
	318.232	0.3419	0.2627	0.3877
	318.22	0.32476	0.2598	0.39391
	318.208	0.30669	0.2565	0.39999
	318.196	0.28767	0.25281	0.40592
	318.184	0.26771	0.24875	0.41164
	318.172	0.24682	0.24429	0.41712
	318.16	0.22501	0.23944	0.42233
	318.148	0.20229	0.23422	0.42722
	318.136	0.17867	0.22862	0.43178
	318.124	0.15418	0.22266	0.43595
	318.112	0.12885	0.21632	0.43972
	318.1	0.1027	0.20964	0.44306
	318.088	0.07576	0.2026	0.44594
	318.076	0.04805	0.19522	0.44832
	318.064	0.01963	0.18752	0.45019
	318.052	-0.00947	0.17951	0.45153
	318.039	-0.0392	0.17119	0.45232
	318.027	-0.06953	0.16259	0.45253
	318.015	-0.1004	0.15372	0.45216
	318.003	-0.13177	0.14459	0.45118
	317.991	-0.16358	0.13523	0.44959
	317.979	-0.19577	0.12566	0.44737
	317.967	-0.2283	0.11589	0.44451
	317.955	-0.2611	0.10595	0.44102
	317.943	-0.29412	0.09585	0.43688
	317.931	-0.3273	0.08563	0.43209
	317.919	-0.36058	0.07531	0.42664
	317.907	-0.3939	0.0649	0.42055
	317.895	-0.4272	0.05445	0.4138
	317.883	-0.46043	0.04396	0.4064
	317.871	-0.49352	0.03348	0.39835
	317.859	-0.52641	0.02302	0.38966
	317.847	-0.55906	0.01262	0.38033
	317.835	-0.59141	0.0023	0.37037
	317.823	-0.62339	-0.00791	0.35979
	317.811	-0.65497	-0.01798	0.34859
	317.799	-0.68609	-0.0279	0.33678
	317.787	-0.71671	-0.03761	0.32438
	317.774	-0.74677	-0.04711	0.31138
	317.762	-0.77624	-0.05637	0.29781
	317.75	-0.80508	-0.06535	0.28368
	317.738	-0.83325	-0.07404	0.26899
	317.726	-0.8607	-0.08241	0.25376
	317.714	-0.88742	-0.09044	0.238
	317.702	-0.91337	-0.0981	0.22173
	317.69	-0.93853	-0.10537	0.20495
	317.678	-0.96285	-0.11224	0.18769
	317.666	-0.98634	-0.11868	0.16995
	317.654	-1.00896	-0.12468	0.15176
	317.642	-1.03071	-0.13022	0.13312
	317.63	-1.05155	-0.13529	0.11406
	317.618	-1.07149	-0.13987	0.09459
	317.606	-1.0905	-0.14396	0.07473
	317.594	-1.10858	-0.14753	0.05449
	317.582	-1.12572	-0.15059	0.03391
	317.57	-1.14191	-0.15313	0.01299
	317.558	-1.15715	-0.15514	-0.00824
	317.546	-1.17144	-0.15662	-0.02977
	317.534	-1.18476	-0.15757	-0.05155
	317.522	-1.19712	-0.15799	-0.07359
	317.51	-1.20851	-0.15788	-0.09585
	317.497	-1.21893	-0.15724	-0.1183
	317.485	-1.22837	-0.15607	-0.14092
	317.473	-1.23684	-0.15439	-0.16368
	317.461	-1.24433	-0.1522	-0.18655
	317.449	-1.25084	-0.1495	-0.20951
	317.437	-1.25635	-0.14632	-0.23252
	317.425	-1.26089	-0.14266	-0.25556
	317.413	-1.26442	-0.13853	-0.27858
	317.401	-1.26695	-0.13394	-0.30156
	317.389	-1.26847	-0.12891	-0.32447
	317.377	-1.26898	-0.12346	-0.34727
	317.365	-1.26847	-0.1176	-0.36992
	317.353	-1.26692	-0.11134	-0.3924
	317.341	-1.26434	-0.10471	-0.41466
	317.329	-1.2607	-0.09772	-0.43666
	317.317	-1.25601	-0.09038	-0.45839
	317.305	-1.25024	-0.08272	-0.47979
	317.293	-1.2434	-0.07476	-0.50084
	317.281	-1.23546	-0.06651	-0.52149
	317.269	-1.22643	-0.05798	-0.54172
	317.257	-1.21628	-0.04921	-0.56149
	317.245	-1.20502	-0.0402	-0.58078
	317.233	-1.19263	-0.03098	-0.59954
	317.22	-1.17912	-0.02156	-0.61775
	317.208	-1.16446	-0.01196	-0.63538
	317.196	-1.14866	-0.0022	-0.65241
	317.184	-1.13171	0.00771	-0.66881
	317.172	-1.11363	0.01775	-0.68455
	317.16	-1.0944	0.0279	-0.69962
	317.148	-1.07403	0.03815	-0.714
	317.136	-1.05253	0.04848	-0.72767
	317.124	-1.02991	0.05889	-0.74062
	317.112	-1.00619	0.06935	-0.75285
	317.1	-0.98137	0.07985	-0.76433
	317.088	-0.95549	0.09038	-0.77507
	317.076	-0.92855	0.10093	-0.78506
	317.064	-0.9006	0.11149	-0.79431
	317.052	-0.87165	0.12204	-0.80282
	317.04	-0.84175	0.13257	-0.81059
	317.028	-0.81092	0.14308	-0.81763
	317.016	-0.77922	0.15354	-0.82397
	317.004	-0.74668	0.16397	-0.8296
	316.992	-0.71335	0.17433	-0.83456
	316.98	-0.67929	0.18463	-0.83885
	316.968	-0.64454	0.19486	-0.84251
	316.955	-0.60918	0.205	-0.84555
	316.943	-0.57325	0.21505	-0.848
	316.931	-0.53681	0.22501	-0.8499
	316.919	-0.49995	0.23485	-0.85128
	316.907	-0.46271	0.24458	-0.85216
	316.895	-0.42518	0.25419	-0.85258
	316.883	-0.38743	0.26367	-0.85257
	316.871	-0.34952	0.27301	-0.85217
	316.859	-0.31153	0.2822	-0.85142
	316.847	-0.27353	0.29124	-0.85035
	316.835	-0.23561	0.30011	-0.849
	316.823	-0.19782	0.30882	-0.8474
	316.811	-0.16024	0.31735	-0.8456
	316.799	-0.12296	0.32569	-0.84362
	316.787	-0.08604	0.33384	-0.8415
	316.775	-0.04954	0.34179	-0.83928
	316.763	-0.01354	0.34952	-0.83698
	316.751	0.02189	0.35703	-0.83463
	316.739	0.0567	0.36432	-0.83227
	316.727	0.09082	0.37136	-0.82993
	316.715	0.1242	0.37817	-0.82761
	316.703	0.15679	0.38471	-0.82536
	316.691	0.18853	0.391	-0.82318
	316.678	0.21937	0.39701	-0.8211
	316.666	0.24928	0.40273	-0.81912
	316.654	0.27822	0.40817	-0.81727
	316.642	0.30616	0.4133	-0.81555
	316.63	0.33306	0.41812	-0.81396
	316.618	0.33568	0.42263	-0.81252
	316.606	0.33723	0.42681	-0.81122
	316.594	0.33768	0.43065	-0.81006
	316.582	0.33704	0.43414	-0.80904
	316.57	0.3353	0.43728	-0.80814
	316.558	0.33245	0.44005	-0.80737
	316.546	0.32851	0.44246	-0.8067
	316.534	0.32347	0.44448	-0.80614
	316.522	0.31737	0.44611	-0.80565
	316.51	0.3102	0.44736	-0.80523
	316.498	0.302	0.4482	-0.80485
	316.486	0.29279	0.44863	-0.8045
	316.474	0.2826	0.44864	-0.80416
	316.462	0.27146	0.44824	-0.8038
	316.45	0.25941	0.4474	-0.8034
	316.438	0.24649	0.44614	-0.80294
	316.426	0.23274	0.44444	-0.80239
	316.413	0.2182	0.44229	-0.80173
	316.401	0.20292	0.43971	-0.80094
	316.389	0.18695	0.43667	-0.8
	316.377	0.17033	0.43319	-0.79888
	316.365	0.15312	0.42925	-0.79757
	316.353	0.13537	0.42487	-0.79604
	316.341	0.11712	0.42003	-0.79427
	316.329	0.09844	0.41474	-0.79225
	316.317	0.07937	0.40899	-0.78996
	316.305	0.05997	0.40281	-0.78739
	316.293	0.04029	0.39617	-0.78452
	316.281	0.02037	0.3891	-0.78135
	316.269	0.000281	0.38158	-0.77786
	316.257	-0.01994	0.37363	-0.77405
	316.245	-0.04024	0.36526	-0.76992
	316.233	-0.06058	0.35647	-0.76546
	316.221	-0.08091	0.34727	-0.76067
	316.209	-0.10118	0.33767	-0.75555
	316.197	-0.12135	0.32768	-0.75011
	316.185	-0.14138	0.31731	-0.74435
	316.173	-0.16124	0.30657	-0.73827
	316.161	-0.18089	0.29548	-0.7319
	316.149	-0.20029	0.28405	-0.72523
	316.136	-0.21941	0.2723	-0.71828
	316.124	-0.23822	0.26024	-0.71106
	316.112	-0.2567	0.24789	-0.70359
	316.1	-0.27481	0.23526	-0.69587
	316.088	-0.29253	0.22239	-0.68793
	316.076	-0.30985	0.20928	-0.67978
	316.064	-0.32674	0.19596	-0.67144
	316.052	-0.34318	0.18245	-0.66293
	316.04	-0.35916	0.16878	-0.65425
	316.028	-0.37467	0.15495	-0.64543
	316.016	-0.38969	0.14102	-0.63648
	316.004	-0.40421	0.12698	-0.62742
	315.992	-0.41822	0.11288	-0.61826
	315.98	-0.43172	0.09873	-0.60902
	315.968	-0.4447	0.08419	-0.5997
	315.956	-0.45716	0.06967	-0.59033
	315.944	-0.46909	0.05518	-0.5809
	315.932	-0.48049	0.04076	-0.57143
	315.92	-0.49137	0.02642	-0.56193
	315.908	-0.50171	0.0122	-0.55241
	315.896	-0.51152	-0.00187	-0.54285
	315.884	-0.52081	-0.01578	-0.53328
	315.871	-0.52959	-0.0295	-0.52369
	315.859	-0.53784	-0.04299	-0.51407
	315.847	-0.54557	-0.05624	-0.50443
	315.835	-0.5528	-0.06923	-0.49477
	315.823	-0.55953	-0.08192	-0.48507
	315.811	-0.56576	-0.0943	-0.47533
	315.799	-0.5715	-0.10635	-0.46555
	315.787	-0.57676	-0.11805	-0.4557
	315.775	-0.58154	-0.12937	-0.44579
	315.763	-0.58586	-0.14032	-0.4358
	315.751	-0.58971	-0.15086	-0.42572
	315.739	-0.59312	-0.16099	-0.41553
	315.727	-0.59608	-0.17069	-0.40522
	315.715	-0.5986	-0.17997	-0.39478
	315.703	-0.6007	-0.1888	-0.38419
	315.691	-0.60238	-0.19719	-0.37344
	315.679	-0.60364	-0.20513	-0.36252
	315.667	-0.60451	-0.21262	-0.35141
	315.655	-0.60498	-0.21967	-0.34009
	315.643	-0.60507	-0.22627	-0.32856
	315.631	-0.60478	-0.23244	-0.3168
	315.619	-0.60411	-0.23817	-0.30481
	315.607	-0.60309	-0.24348	-0.29257
	315.594	-0.60171	-0.24839	-0.28007
	315.582	-0.59997	-0.2529	-0.26731
	315.57	-0.5979	-0.25703	-0.25429
	315.558	-0.59549	-0.2608	-0.24099
	315.546	-0.59275	-0.26423	-0.22742
	315.534	-0.58968	-0.26734	-0.21358
	315.522	-0.58629	-0.27017	-0.19946
	315.51	-0.58258	-0.27271	-0.18508
	315.498	-0.57856	-0.27502	-0.17044
	315.486	-0.57423	-0.27712	-0.15553
	315.474	-0.56959	-0.27902	-0.14038
	315.462	-0.56465	-0.28077	-0.125
	315.45	-0.5594	-0.28239	-0.10939
	315.438	-0.55385	-0.28391	-0.09357
	315.426	-0.548	-0.28537	-0.07756
	315.414	-0.54185	-0.2868	-0.06136
	315.402	-0.53539	-0.28823	-0.04502
	315.39	-0.52863	-0.28969	-0.02853
	315.378	-0.52155	-0.29121	-0.01193
	315.366	-0.51417	-0.29282	0.00476
	315.354	-0.50648	-0.29456	0.02153
	315.342	-0.49847	-0.29645	0.03834
	315.329	-0.49014	-0.29853	0.05517
	315.317	-0.48148	-0.30081	0.072
	315.305	-0.4725	-0.30333	0.0888
	315.293	-0.46319	-0.30611	0.10555
	315.281	-0.45353	-0.30916	0.12222
	315.269	-0.44353	-0.31253	0.13879
	315.257	-0.43318	-0.31622	0.15523
	315.245	-0.42248	-0.32024	0.17152
	315.233	-0.41142	-0.32463	0.18763
	315.221	-0.39999	-0.32938	0.20354
	315.209	-0.3882	-0.33451	0.21924
	315.197	-0.37602	-0.34004	0.23469
	315.185	-0.36348	-0.34596	0.24989
	315.173	-0.35055	-0.35227	0.26481
	315.161	-0.33723	-0.359	0.27943
	315.149	-0.32353	-0.36612	0.29374
	315.137	-0.30944	-0.37365	0.30772
	315.125	-0.29496	-0.38157	0.32137
	315.113	-0.2801	-0.38988	0.33467
	315.101	-0.26484	-0.39857	0.34761
	315.089	-0.2492	-0.40762	0.36018
	315.077	-0.23318	-0.41704	0.37237
	315.065	-0.21679	-0.42679	0.38419
	315.052	-0.20002	-0.43687	0.39562
	315.04	-0.18289	-0.44725	0.40667
	315.028	-0.1654	-0.45793	0.41732
	315.016	-0.14757	-0.46886	0.42759
	315.004	-0.12941	-0.48004	0.43747
	314.992	-0.11092	-0.49144	0.44696
	314.98	-0.09213	-0.50303	0.45607
	314.968	-0.07305	-0.5148	0.46479
	314.956	-0.0537	-0.52671	0.47315
	314.944	-0.03409	-0.53873	0.48113
	314.932	-0.01425	-0.55084	0.48874
	314.92	0.0058	-0.56302	0.496
	314.908	0.04146	-0.57523	0.5029
	314.896	0.07729	-0.58745	0.50945
	314.884	0.11326	-0.59965	0.51567
	314.872	0.14934	-0.6118	0.52155
	314.86	0.18549	-0.62387	0.5271
	314.848	0.22171	-0.63584	0.53233
	314.836	0.25794	-0.64768	0.53725
	314.824	0.29416	-0.65937	0.54186
	314.812	0.33034	-0.67087	0.54616
	314.8	0.36645	-0.68217	0.55016
	314.787	0.40244	-0.69324	0.55388
	314.775	0.43829	-0.70406	0.5573
	314.763	0.47396	-0.71461	0.56044
	314.751	0.50941	-0.72486	0.56329
	314.739	0.54461	-0.73479	0.56587
	314.727	0.57952	-0.74439	0.56816
	314.715	0.6141	-0.75363	0.57019
	314.703	0.64832	-0.7625	0.57193
	314.691	0.68214	-0.77098	0.57341
	314.679	0.71552	-0.77905	0.57461
	314.667	0.74843	-0.7867	0.57554
	314.655	0.78083	-0.79391	0.57619
	314.643	0.81269	-0.80067	0.57657
	314.631	0.84397	-0.80697	0.57667
	314.619	0.87464	-0.81279	0.5765
	314.607	0.90466	-0.81813	0.57605
	314.595	0.93401	-0.82296	0.57532
	314.583	0.96264	-0.82729	0.57432
	314.571	0.99053	-0.83109	0.57303
	314.559	1.01765	-0.83438	0.57147
	314.547	1.04398	-0.83713	0.56962
	314.535	1.06948	-0.83933	0.56749
	314.523	1.09413	-0.84098	0.56509
	314.51	1.1179	-0.84208	0.5624
	314.498	1.14078	-0.84261	0.55943
	314.486	1.16274	-0.84259	0.55619
	314.474	1.18376	-0.84198	0.55267
	314.462	1.20383	-0.8408	0.54888
	314.45	1.22293	-0.83904	0.54482
	314.438	1.24105	-0.83669	0.5405
	314.426	1.25817	-0.83376	0.53592
	314.414	1.27428	-0.83025	0.53108
	314.402	1.28939	-0.82615	0.526
	314.39	1.30347	-0.82146	0.52067
	314.378	1.31652	-0.81619	0.51511
	314.366	1.32855	-0.81034	0.50932
	314.354	1.33955	-0.8039	0.50331
	314.342	1.34952	-0.79689	0.4971
	314.33	1.35847	-0.78932	0.49068
	314.318	1.3664	-0.78117	0.48407
	314.306	1.37333	-0.77247	0.47728
	314.294	1.37925	-0.76322	0.47031
	314.282	1.38418	-0.75343	0.46319
	314.27	1.38814	-0.74312	0.45592
	314.258	1.39113	-0.73229	0.4485
	314.246	1.39317	-0.72096	0.44096
	314.233	1.39429	-0.70914	0.4333
	314.221	1.3945	-0.69685	0.42553
	314.209	1.39382	-0.68411	0.41766
	314.197	1.39228	-0.67094	0.40971
	314.185	1.3899	-0.65736	0.40168
	314.173	1.38669	-0.64338	0.39358
	314.161	1.3827	-0.62904	0.38541
	314.149	1.37794	-0.61435	0.3772
	314.137	1.37245	-0.59934	0.36895
	314.125	1.36624	-0.58404	0.35864
	314.113	1.35936	-0.56848	0.34829
	314.101	1.35183	-0.55267	0.33792
	314.089	1.34367	-0.53666	0.32754
	314.077	1.33493	-0.52047	0.31715
	314.065	1.32562	-0.50412	0.30676
	314.053	1.31578	-0.48766	0.29636
	314.041	1.30544	-0.47111	0.28596
	314.029	1.29462	-0.45449	0.27557
	314.017	1.28336	-0.43785	0.26518
	314.005	1.27168	-0.4212	0.25481
	313.993	1.25961	-0.40459	0.24445
	313.981	1.24717	-0.38804	0.23409
	313.968	1.2344	-0.37156	0.22375
	313.956	1.2213	-0.35521	0.21343
	313.944	1.20791	-0.339	0.20312
	313.932	1.19425	-0.32294	0.19282
	313.92	1.18033	-0.30708	0.18253
	313.908	1.16617	-0.29143	0.17225
	313.896	1.1518	-0.27601	0.16199
	313.884	1.13722	-0.26084	0.15173
	313.872	1.12244	-0.24594	0.1415
	313.86	1.10749	-0.23131	0.13127
	313.848	1.09236	-0.21698	0.12105
	313.836	1.07708	-0.20295	0.11084
	313.824	1.06163	-0.18923	0.10064
	313.812	1.04604	-0.17582	0.09046
	313.8	1.03029	-0.16274	0.0803
	313.788	1.0144	-0.14998	0.07015
	313.776	0.99836	-0.13753	0.06002
	313.764	0.98218	-0.1254	0.04992
	313.752	0.96584	-0.11357	0.03984
	313.74	0.94935	-0.10204	0.02979
	313.728	0.93271	-0.0908	0.01978
	313.716	0.91589	-0.07984	0.00981
	313.704	0.89892	-0.06913	-0.000109
	313.691	0.88176	-0.05867	-0.00998
	313.679	0.86442	-0.04842	-0.01978
	313.667	0.84689	-0.03839	-0.02952
	313.655	0.82916	-0.02853	-0.03917
	313.643	0.81123	-0.01884	-0.04874
	313.631	0.79308	-0.00927	-0.05821
	313.619	0.77471	0.000185	-0.06758
	313.607	0.75611	0.00956	-0.07682
	313.595	0.73727	0.01888	-0.08594
	313.583	0.7182	0.02817	-0.09492
	313.571	0.69888	0.03745	-0.10375
	313.559	0.67931	0.04677	-0.11242
	313.547	0.65948	0.05613	-0.12091
	313.535	0.6394	0.06557	-0.12922
	313.523	0.61906	0.07511	-0.13734
	313.511	0.59847	0.08323	-0.14525
	313.499	0.57763	0.0915	-0.15294
	313.487	0.55654	0.09993	-0.1604
	313.475	0.5352	0.10856	-0.16763
	313.463	0.51362	0.1174	-0.1746
	313.451	0.49181	0.12645	-0.18132
	313.439	0.46977	0.13575	-0.18777
	313.426	0.44752	0.1453	-0.19395
	313.414	0.42507	0.15511	-0.19985
	313.402	0.40242	0.16519	-0.20545
	313.39	0.3796	0.17553	-0.21076
	313.378	0.35661	0.18615	-0.21578
	313.366	0.33348	0.19706	-0.22048
	313.354	0.31021	0.20822	-0.22488
	313.342	0.28682	0.21965	-0.22897
	313.33	0.26334	0.23134	-0.23275
	313.318	0.23977	0.24328	-0.23621
	313.306	0.21613	0.25545	-0.23936
	313.294	0.19244	0.26784	-0.2422
	313.282	0.16872	0.28043	-0.24473
	313.27	0.14498	0.2932	-0.24696
	313.258	0.12125	0.30613	-0.24888
	313.246	0.09752	0.31919	-0.2505
	313.234	0.07382	0.33235	-0.25184
	313.222	0.05016	0.3456	-0.25288
	313.21	0.02656	0.3589	-0.25365
	313.198	0.01091	0.37221	-0.25415
	313.186	-0.00468	0.38551	-0.25438
	313.174	-0.02017	0.39876	-0.25437
	313.162	-0.03559	0.41194	-0.25411
	313.149	-0.0509	0.425	-0.25362
	313.137	-0.06612	0.43791	-0.25291
	313.125	-0.08124	0.45063	-0.25199
	313.113	-0.09627	0.46314	-0.25088
	313.101	-0.11119	0.47539	-0.24957
	313.089	-0.12602	0.48735	-0.24809
	313.077	-0.14075	0.499	-0.24645
	313.065	-0.1554	0.51028	-0.24466
	313.053	-0.16997	0.52118	-0.24273
	313.041	-0.18447	0.53166	-0.24068
	313.029	-0.19891	0.5417	-0.23851
	313.017	-0.2133	0.55126	-0.23624
	313.005	-0.22764	0.56032	-0.23388
	312.993	-0.24195	0.56885	-0.23144
	312.981	-0.25625	0.57683	-0.22893
	312.969	-0.27054	0.58424	-0.22637
	312.957	-0.28484	0.59107	-0.22376
	312.945	-0.29916	0.59728	-0.22111
	312.933	-0.3135	0.60288	-0.21843
	312.921	-0.32789	0.60784	-0.21573
	312.909	-0.34232	0.61216	-0.21301
	312.897	-0.35681	0.61583	-0.2103
	312.884	-0.37137	0.61883	-0.20758
	312.872	-0.38601	0.62117	-0.20487
	312.86	-0.40071	0.62286	-0.20217
	312.848	-0.4155	0.62387	-0.1995
	312.836	-0.43037	0.62422	-0.19684
	312.824	-0.44532	0.62392	-0.19421
	312.812	-0.46033	0.62298	-0.1916
	312.8	-0.47542	0.62138	-0.18903
	312.788	-0.49057	0.61916	-0.18649
	312.776	-0.50577	0.61632	-0.18398
	312.764	-0.52099	0.61288	-0.18151
	312.752	-0.53624	0.60885	-0.17907
	312.74	-0.55149	0.60424	-0.17666
	312.728	-0.56671	0.59908	-0.17429
	312.716	-0.58188	0.59339	-0.17196
	312.704	-0.59698	0.58719	-0.16965
	312.692	-0.61197	0.58049	-0.16738
	312.68	-0.62683	0.57332	-0.16513
	312.668	-0.64152	0.56572	-0.16291
	312.656	-0.656	0.55768	-0.16072
	312.644	-0.67024	0.54926	-0.15855
	312.632	-0.68419	0.54045	-0.1564
	312.62	-0.69782	0.53131	-0.15428
	312.607	-0.71109	0.52184	-0.15217
	312.595	-0.72394	0.51208	-0.15008
	312.583	-0.73635	0.50205	-0.14801
	312.571	-0.74825	0.49178	-0.14595
	312.559	-0.75961	0.48129	-0.14391
	312.547	-0.77038	0.47062	-0.14189
	312.535	-0.78052	0.45978	-0.13989
	312.523	-0.78998	0.44879	-0.1379
	312.511	-0.79872	0.43769	-0.13593
	312.499	-0.8067	0.42651	-0.13399
	312.487	-0.81387	0.41526	-0.13207
	312.475	-0.8202	0.40396	-0.13018
	312.463	-0.82565	0.39264	-0.12832
	312.451	-0.83018	0.38133	-0.1265
	312.439	-0.83376	0.37004	-0.12473
	312.427	-0.83635	0.35879	-0.12301
	312.415	-0.83792	0.3476	-0.12134
	312.403	-0.83846	0.3365	-0.11974
	312.391	-0.83793	0.3255	-0.11821
	312.379	-0.83631	0.31461	-0.11677
	312.367	-0.83359	0.30386	-0.11542
	312.355	-0.82974	0.29327	-0.11417
	312.342	-0.82476	0.28283	-0.11304
	312.33	-0.81864	0.27257	-0.11203
	312.318	-0.81136	0.26251	-0.11115
	312.306	-0.80293	0.25264	-0.11043
	312.294	-0.79334	0.24299	-0.10987
	312.282	-0.7826	0.23356	-0.10949
	312.27	-0.77071	0.22437	-0.10929
	312.258	-0.75767	0.21541	-0.10929
	312.246	-0.74351	0.2067	-0.10951
	312.234	-0.72822	0.19823	-0.10996
	312.222	-0.71183	0.19003	-0.11065
	312.21	-0.69435	0.18208	-0.1116
	312.198	-0.67581	0.17439	-0.11281
	312.186	-0.65622	0.16697	-0.11431
	312.174	-0.63562	0.15981	-0.1161
	312.162	-0.61402	0.15292	-0.11819
	312.15	-0.59145	0.14628	-0.12061
	312.138	-0.56794	0.1399	-0.12334
	312.126	-0.54354	0.13377	-0.12642
	312.114	-0.51826	0.1279	-0.12984
	312.102	-0.49213	0.12227	-0.13362
	312.09	-0.46521	0.11688	-0.13776
	312.078	-0.43753	0.11172	-0.14226
	312.065	-0.40911	0.10678	-0.14714
	312.053	-0.38001	0.10206	-0.1524
	312.041	-0.35026	0.09753	-0.15803
	312.029	-0.3199	0.0932	-0.16404
	312.017	-0.28898	0.08906	-0.17043
	312.005	-0.25753	0.08508	-0.1772
	311.993	-0.22561	0.08126	-0.18435
	311.981	-0.19327	0.07758	-0.19187
	311.969	-0.16054	0.07404	-0.19976
	311.957	-0.12747	0.07062	-0.20801
	311.945	-0.09412	0.0673	-0.21661
	311.933	-0.06054	0.06407	-0.22554
	311.921	-0.02677	0.06092	-0.23481
	311.909	0.00713	0.05783	-0.2444
	311.897	0.0411	0.05478	-0.25429
	311.885	0.07509	0.05177	-0.26447
	311.873	0.10904	0.04878	-0.27492
	311.861	0.1429	0.0458	-0.28563
	311.849	0.1766	0.0428	-0.29657
	311.837	0.21008	0.03979	-0.30772
	311.825	0.24329	0.03673	-0.31908
	311.813	0.27614	0.03364	-0.3306
	311.8	0.30859	0.03048	-0.34228
	311.788	0.34056	0.02725	-0.35408
	311.776	0.37199	0.02395	-0.36599
	311.764	0.4028	0.02056	-0.37797
	311.752	0.43294	0.01706	-0.39001
	311.74	0.46232	0.01346	-0.40208
	311.728	0.49088	0.00975	-0.41414
	311.716	0.51854	0.00592	-0.42619
	311.704	0.54525	0.00196	-0.43819
	311.692	0.57092	-0.00213	-0.45011
	311.68	0.59548	-0.00634	-0.46192
	311.668	0.61887	-0.01069	-0.47361
	311.656	0.64101	-0.01517	-0.48515
	311.644	0.66185	-0.01979	-0.49651
	311.632	0.68131	-0.02454	-0.50766
	311.62	0.69932	-0.02941	-0.51859
	311.608	0.71584	-0.03442	-0.52927
	311.596	0.7308	-0.03954	-0.53967
	311.584	0.74414	-0.04478	-0.54978
	311.572	0.75582	-0.05013	-0.55957
	311.56	0.76579	-0.05558	-0.56902
	311.548	0.77399	-0.06113	-0.57812
	311.536	0.7804	-0.06676	-0.58684
	311.523	0.78498	-0.07246	-0.59516
	311.511	0.7877	-0.07822	-0.60307
	311.499	0.78853	-0.08403	-0.61055
	311.487	0.79296	-0.08988	-0.61759
	311.475	0.79548	-0.09576	-0.62418
	311.463	0.79609	-0.10164	-0.6303
	311.451	0.79477	-0.10751	-0.63593
	311.439	0.79154	-0.11338	-0.64107
	311.427	0.78643	-0.1192	-0.64571
	311.415	0.77944	-0.12497	-0.64985
	311.403	0.7706	-0.13068	-0.65346
	311.391	0.75997	-0.1363	-0.65654
	311.379	0.74756	-0.14183	-0.6591
	311.367	0.73345	-0.14724	-0.66111
	311.355	0.71767	-0.15252	-0.66259
	311.343	0.7003	-0.15764	-0.66352
	311.331	0.68141	-0.1626	-0.6639
	311.319	0.66107	-0.16738	-0.66374
	311.307	0.63936	-0.17196	-0.66302
	311.295	0.61637	-0.17633	-0.66175
	311.283	0.5922	-0.18046	-0.65993
	311.271	0.56694	-0.18435	-0.65756
	311.259	0.5407	-0.18798	-0.65464
	311.246	0.51357	-0.19133	-0.65118
	311.234	0.48567	-0.1944	-0.64717
	311.222	0.45712	-0.19716	-0.64262
	311.21	0.42802	-0.19961	-0.63752
	311.198	0.3985	-0.20172	-0.63189
	311.186	0.36866	-0.2035	-0.62574
	311.174	0.33864	-0.20493	-0.61905
	311.162	0.30854	-0.206	-0.61185
	311.15	0.27849	-0.20669	-0.60413
	311.138	0.2486	-0.20701	-0.5959
	311.126	0.21899	-0.20695	-0.58716
	311.114	0.18976	-0.20649	-0.57793
	311.102	0.16104	-0.20563	-0.56821
	311.09	0.13292	-0.20437	-0.55801
	311.078	0.1055	-0.2027	-0.54733
	311.066	0.07889	-0.19749	-0.53619
	311.054	0.05318	-0.19188	-0.52458
	311.042	0.02844	-0.18585	-0.51253
	311.03	0.00477	-0.17941	-0.50004
	311.018	-0.01776	-0.17257	-0.48713
	311.006	-0.03909	-0.16531	-0.47378
	310.994	-0.05915	-0.15765	-0.46004
	310.981	-0.07789	-0.1496	-0.44589
	310.969	-0.09526	-0.14116	-0.43136
	310.957	-0.11123	-0.13233	-0.41646
	310.945	-0.12576	-0.12313	-0.40119
	310.933	-0.13883	-0.11358	-0.38558
	310.921	-0.15042	-0.10366	-0.36963
	310.909	-0.16052	-0.09341	-0.35337
	310.897	-0.16914	-0.08284	-0.33679
	310.885	-0.17627	-0.07196	-0.31993
	310.873	-0.18194	-0.06079	-0.30279
	310.861	-0.18616	-0.04935	-0.28539
	310.849	-0.18896	-0.03765	-0.26775
	310.837	-0.19037	-0.02572	-0.24988
	310.825	-0.19044	-0.01357	-0.2318
	310.813	-0.18921	-0.00123	-0.21353
	310.801	-0.18674	0.01127	-0.19508
	310.789	-0.18307	0.02392	-0.17648
	310.777	-0.17827	0.03668	-0.15774
	310.765	-0.1724	0.04953	-0.13887
	310.753	-0.16554	0.06245	-0.11991
	310.741	-0.15774	0.07541	-0.10086
	310.729	-0.1491	0.08838	-0.08175
	310.717	-0.13969	0.10133	-0.06259
	310.704	-0.12958	0.11423	-0.04341
	310.692	-0.11885	0.12705	-0.02422
	310.68	-0.10759	0.13978	-0.00504
	310.668	-0.09587	0.15237	0.01411
	310.656	-0.08379	0.1648	0.0332
	310.644	-0.0714	0.17704	0.05223
	310.632	-0.0588	0.18905	0.07118
	310.62	-0.04607	0.20083	0.09001
	310.608	-0.03328	0.21233	0.10873
	310.596	-0.02049	0.22354	0.1273
	310.584	-0.00779	0.23441	0.14572
	310.572	0.00475	0.24495	0.16397
	310.56	0.01708	0.25511	0.18202
	310.548	0.02914	0.26488	0.19987
	310.536	0.04085	0.27424	0.21749
	310.524	0.05217	0.28316	0.23487
	310.512	0.06305	0.29163	0.25201
	310.5	0.07344	0.29964	0.26887
	310.488	0.0833	0.30717	0.28546
	310.476	0.09258	0.3142	0.30174
	310.464	0.10127	0.32073	0.31773
	310.452	0.10933	0.32675	0.33339
	310.439	0.11672	0.33225	0.34871
	310.427	0.12344	0.33722	0.3637
	310.415	0.12947	0.34167	0.37832
	310.403	0.13479	0.34558	0.39258
	310.391	0.13939	0.34896	0.40647
	310.379	0.14328	0.35182	0.41996
	310.367	0.14645	0.35416	0.43305
	310.355	0.1489	0.35598	0.44574
	310.343	0.15065	0.35729	0.45802
	310.331	0.1517	0.3581	0.46986
	310.319	0.15206	0.35843	0.48128
	310.307	0.15176	0.35828	0.49224
	310.295	0.15082	0.35767	0.50276
	310.283	0.14924	0.35662	0.51282
	310.271	0.14707	0.35514	0.52241
	310.259	0.14432	0.35325	0.53153
	310.247	0.14103	0.35096	0.54017
	310.235	0.13722	0.34831	0.54832
	310.223	0.13294	0.3453	0.55598
	310.211	0.1282	0.34196	0.56314
	310.199	0.12305	0.33831	0.56978
	310.187	0.11753	0.33438	0.57592
	310.175	0.11166	0.33017	0.58154
	310.162	0.10548	0.32572	0.58664
	310.15	0.09904	0.32105	0.5912
	310.138	0.09237	0.31617	0.59524
	310.126	0.0855	0.31112	0.59874
	310.114	0.07848	0.3059	0.6017
	310.102	0.07133	0.30054	0.60412
	310.09	0.0641	0.29506	0.60599
	310.078	0.05682	0.28947	0.60732
	310.066	0.04953	0.2838	0.6081
	310.054	0.04225	0.27806	0.60832
	310.042	0.03503	0.27226	0.608
	310.03	0.02788	0.26642	0.60712
	310.018	0.02083	0.26055	0.6057
	310.006	0.01393	0.25467	0.60373
	309.994	0.00718	0.24878	0.60122
	309.982	0.000616	0.24289	0.59817
	309.97	-0.00574	0.23702	0.59458
	309.958	-0.01187	0.23117	0.59046
	309.946	-0.01776	0.22534	0.58581
	309.934	-0.02339	0.21954	0.58065
	309.922	-0.02875	0.21378	0.57498
	309.91	-0.03382	0.20805	0.56881
	309.897	-0.0386	0.20236	0.56215
	309.885	-0.04309	0.19671	0.55501
	309.873	-0.04727	0.1911	0.5474
	309.861	-0.05115	0.18553	0.53933
	309.849	-0.05473	0.18	0.53083
	309.837	-0.058	0.1745	0.5219
	309.825	-0.06097	0.16905	0.51255
	309.813	-0.06365	0.16362	0.50282
	309.801	-0.06605	0.15822	0.4927
	309.789	-0.06818	0.15286	0.48223
	309.777	-0.07603	0.14752	0.47141
	309.765	-0.08363	0.1422	0.46028
	309.753	-0.09101	0.1369	0.44884
	309.741	-0.09817	0.13162	0.44071
	309.729	-0.10513	0.12636	0.43233
	309.717	-0.11192	0.12112	0.4237
	309.705	-0.11856	0.1159	0.41486
	309.693	-0.12506	0.11068	0.40581
	309.681	-0.13144	0.10549	0.3966
	309.669	-0.13773	0.10032	0.38724
	309.657	-0.14395	0.09516	0.37774
	309.645	-0.15013	0.09004	0.36814
	309.633	-0.15627	0.08494	0.35845
	309.62	-0.16241	0.07986	0.3487
	309.608	-0.16855	0.07483	0.3389
	309.596	-0.17473	0.06984	0.32909
	309.584	-0.18095	0.06491	0.31928
	309.572	-0.18723	0.06003	0.30948
	309.56	-0.19359	0.05522	0.29972
	309.548	-0.20004	0.05048	0.29003
	309.536	-0.20658	0.04582	0.28041
	309.524	-0.21323	0.04126	0.27088
	309.512	-0.21998	0.0368	0.26146
	309.5	-0.22685	0.03246	0.25218
	309.488	-0.23383	0.02824	0.24303
	309.476	-0.24091	0.02416	0.23404
	309.464	-0.2481	0.02023	0.22522
	309.452	-0.25538	0.01646	0.21658
	309.44	-0.26273	0.01285	0.20814
	309.428	-0.27015	0.00942	0.1999
	309.416	-0.27761	0.00619	0.19187
	309.404	-0.2851	0.00315	0.18406
	309.392	-0.29259	0.000324	0.17649
	309.38	-0.30005	-0.00228	0.16915
	309.368	-0.30745	-0.00466	0.16205
	309.355	-0.31476	-0.00681	0.15519
	309.343	-0.32194	-0.00871	0.14859
	309.331	-0.32896	-0.01037	0.14224
	309.319	-0.33578	-0.01177	0.13615
	309.307	-0.34235	-0.01293	0.13031
	309.295	-0.34863	-0.01382	0.12473
	309.283	-0.35459	-0.01445	0.1194
	309.271	-0.36017	-0.01482	0.11434
	309.259	-0.36532	-0.01493	0.10952
	309.247	-0.37001	-0.01478	0.10496
	309.235	-0.37419	-0.01437	0.10065
	309.223	-0.37781	-0.01371	0.09659
	309.211	-0.38083	-0.0128	0.09277
	309.199	-0.3832	-0.01165	0.08919
	309.187	-0.38488	-0.01027	0.08585
	309.175	-0.38583	-0.00865	0.08274
	309.163	-0.38602	-0.00682	0.07985
	309.151	-0.38539	-0.00478	0.07719
	309.139	-0.38393	-0.00254	0.07474
	309.127	-0.3816	-0.000115	0.07251
	309.115	-0.37837	0.00249	0.07048
	309.103	-0.37422	0.00526	0.06864
	309.091	-0.36914	0.00818	0.06701
	309.078	-0.36309	0.01123	0.06556
	309.066	-0.35607	0.01441	0.06429
	309.054	-0.34807	0.01769	0.0632
	309.042	-0.3391	0.02107	0.06228
	309.03	-0.32913	0.02453	0.06152
	309.018	-0.3182	0.02805	0.06093
	309.006	-0.30629	0.03162	0.06048
	308.994	-0.29343	0.03523	0.06019
	308.982	-0.27964	0.03886	0.06004
	308.97	-0.26494	0.04249	0.06002
	308.958	-0.24934	0.04612	0.06014
	308.946	-0.2329	0.04972	0.06038
	308.934	-0.21563	0.05329	0.06075
	308.922	-0.19759	0.05681	0.06123
	308.91	-0.1788	0.06027	0.06182
	308.898	-0.15932	0.06366	0.06252
	308.886	-0.13919	0.06696	0.06332
	308.874	-0.11848	0.07016	0.06422
	308.862	-0.09721	0.07326	0.06521
	308.85	-0.07547	0.07624	0.0663
	308.838	-0.05329	0.07909	0.06746
	308.826	-0.03075	0.08181	0.06871
	308.813	-0.0079	0.08438	0.07003
	308.801	0.0152	0.0868	0.07142
	308.789	0.03849	0.08906	0.07288
	308.777	0.06191	0.09116	0.07441
	308.765	0.08539	0.09308	0.07599
	308.753	0.10888	0.09483	0.07763
	308.741	0.13231	0.09639	0.07933
	308.729	0.15564	0.09776	0.08108
	308.717	0.1788	0.09894	0.08288
	308.705	0.20173	0.09993	0.08472
	308.693	0.22438	0.10071	0.08661
	308.681	0.24671	0.1013	0.08854
	308.669	0.26867	0.10168	0.09051
	308.657	0.2902	0.10185	0.09251
	308.645	0.31126	0.10182	0.09455
	308.633	0.33182	0.10157	0.09662
	308.621	0.35183	0.10112	0.09872
	308.609	0.37126	0.10005	0.10085
	308.597	0.39008	0.09877	0.10302
	308.585	0.40825	0.09728	0.10522
	308.573	0.42575	0.09559	0.10744
	308.561	0.44256	0.09368	0.10969
	308.549	0.45864	0.09157	0.11198
	308.536	0.47399	0.08926	0.11428
	308.524	0.48858	0.08674	0.11662
	308.512	0.5024	0.08402	0.11899
	308.5	0.51544	0.08112	0.12139
	308.488	0.52769	0.07802	0.12383
	308.476	0.53913	0.07473	0.1263
	308.464	0.54976	0.07126	0.1288
	308.452	0.55957	0.06762	0.13133
	308.44	0.56856	0.06381	0.1339
	308.428	0.57672	0.05983	0.13652
	308.416	0.58405	0.05569	0.13917
	308.404	0.59054	0.05141	0.14186
	308.392	0.5962	0.04698	0.1446
	308.38	0.60102	0.04242	0.14738
	308.368	0.605	0.03774	0.1502
	308.356	0.60814	0.03294	0.15308
	308.344	0.61044	0.02804	0.156
	308.332	0.61189	0.02304	0.15897
	308.32	0.61249	0.01795	0.16199
	308.308	0.61224	0.0128	0.16507
	308.296	0.61115	0.00758	0.16819
	308.284	0.6092	0.00231	0.17137
	308.272	0.60639	-0.003	0.1746
	308.259	0.60272	-0.00833	0.17788
	308.247	0.59819	-0.01367	0.18122
	308.235	0.59279	-0.01901	0.1846
	308.223	0.58652	-0.02435	0.18803
	308.211	0.57938	-0.02966	0.19151
	308.199	0.57136	-0.03493	0.19503
	308.187	0.56247	-0.04016	0.1986
	308.175	0.5527	-0.04532	0.20221
	308.163	0.54205	-0.05042	0.20585
	308.151	0.53051	-0.05543	0.20952
	308.139	0.51811	-0.06035	0.21323
	308.127	0.50482	-0.06516	0.21695
	308.115	0.49067	-0.06987	0.2207
	308.103	0.47565	-0.07445	0.22446
	308.091	0.45977	-0.07891	0.22823
	308.079	0.44305	-0.08322	0.232
	308.067	0.44131	-0.0874	0.23576
	308.055	0.43875	-0.09143	0.23952
	308.043	0.43539	-0.0953	0.24326
	308.031	0.43124	-0.09902	0.24697
	308.019	0.42633	-0.10259	0.25065
	308.007	0.42068	-0.10599	0.25429
	307.994	0.41433	-0.10924	0.25787
	307.982	0.40729	-0.11232	0.26141
	307.97	0.3996	-0.11525	0.26487
	307.958	0.3913	-0.11803	0.26826
	307.946	0.38242	-0.12065	0.27157
	307.934	0.373	-0.12314	0.27478
	307.922	0.3631	-0.12548	0.2779
	307.91	0.35274	-0.12769	0.2809
	307.898	0.34199	-0.12978	0.28379
	307.886	0.33089	-0.13175	0.28654
	307.874	0.31947	-0.13362	0.28916
	307.862	0.30781	-0.13538	0.29162
	307.85	0.29595	-0.13706	0.29394
	307.838	0.28395	-0.13867	0.29608
	307.826	0.27185	-0.1402	0.29805
	307.814	0.25972	-0.14169	0.29984
	307.802	0.2476	-0.14314	0.30144
	307.79	0.23555	-0.14456	0.30283
	307.778	0.22362	-0.14596	0.30402
	307.766	0.21186	-0.14735	0.30498
	307.754	0.20033	-0.14876	0.30572
	307.742	0.18905	-0.15018	0.30623
	307.73	0.1781	-0.15163	0.3065
	307.717	0.1675	-0.15311	0.30651
	307.705	0.1573	-0.15465	0.30627
	307.693	0.14752	-0.15624	0.30577
	307.681	0.13822	-0.15791	0.30499
	307.669	0.12941	-0.15964	0.30394
	307.657	0.12112	-0.16146	0.30261
	307.645	0.11337	-0.16336	0.30099
	307.633	0.10619	-0.16536	0.29908
	307.621	0.09958	-0.16745	0.29687
	307.609	0.09356	-0.16965	0.29436
	307.597	0.08812	-0.17194	0.29154
	307.585	0.08327	-0.17433	0.28841
	307.573	0.079	-0.17683	0.28497
	307.561	0.07532	-0.17943	0.28121
	307.549	0.07219	-0.18212	0.27713
	307.537	0.06961	-0.18491	0.27274
	307.525	0.06756	-0.18779	0.26803
	307.513	0.066	-0.19075	0.26299
	307.501	0.06492	-0.19379	0.25764
	307.489	0.06427	-0.1969	0.25196
	307.477	0.06403	-0.20007	0.24597
	307.465	0.06415	-0.2033	0.23966
	307.452	0.0646	-0.20657	0.23304
	307.44	0.06532	-0.20988	0.22611
	307.428	0.06628	-0.2132	0.21887
	307.416	0.06744	-0.21654	0.21134
	307.404	0.06872	-0.21989	0.2035
	307.392	0.07011	-0.22322	0.19539
	307.38	0.07153	-0.22653	0.18699
	307.368	0.07294	-0.22981	0.17832
	307.356	0.07429	-0.23304	0.16939
	307.344	0.07554	-0.23621	0.1602
	307.332	0.07664	-0.23931	0.15077
	307.32	0.07753	-0.24233	0.14111
	307.308	0.07817	-0.24527	0.13123
	307.296	0.07853	-0.24809	0.12114
	307.284	0.07855	-0.25081	0.11085
	307.272	0.07821	-0.25339	0.10039
	307.26	0.07745	-0.25585	0.08976
	307.248	0.07625	-0.25817	0.07898
	307.236	0.07459	-0.26033	0.06806
	307.224	0.07243	-0.26234	0.05702
	307.212	0.06974	-0.26419	0.04587
	307.2	0.06652	-0.26585	0.03464
	307.188	0.06274	-0.26735	0.02335
	307.175	0.0584	-0.26866	0.01199
	307.163	0.05347	-0.26979	0.000604
	307.151	0.04796	-0.27071	-0.0108
	307.139	0.04187	-0.27145	-0.0222
	307.127	0.0352	-0.27199	-0.03359
	307.115	0.02795	-0.27233	-0.04494
	307.103	0.02013	-0.27247	-0.05624
	307.091	0.01175	-0.27241	-0.06746
	307.079	0.00284	-0.27213	-0.07861
	307.067	-0.00659	-0.27166	-0.08964
	307.055	-0.01652	-0.27098	-0.10056
	307.043	-0.02693	-0.2701	-0.11134
	307.031	-0.03778	-0.269	-0.12197
	307.019	-0.04905	-0.26771	-0.13244
	307.007	-0.0607	-0.26622	-0.14273
	306.995	-0.07271	-0.26452	-0.15282
	306.983	-0.08503	-0.26261	-0.16271
	306.971	-0.09763	-0.26052	-0.17238
	306.959	-0.11048	-0.25822	-0.18183
	306.947	-0.12353	-0.25572	-0.19103
	306.935	-0.13675	-0.25302	-0.19999
	306.923	-0.15008	-0.25014	-0.20869
	306.91	-0.16351	-0.24705	-0.21713
	306.898	-0.17697	-0.24378	-0.2253
	306.886	-0.19043	-0.24031	-0.23319
	306.874	-0.20386	-0.23665	-0.24079
	306.862	-0.2172	-0.2328	-0.24811
	306.85	-0.23043	-0.22876	-0.25514
	306.838	-0.24349	-0.22454	-0.26188
	306.826	-0.25635	-0.22013	-0.26831
	306.814	-0.26897	-0.21554	-0.27445
	306.802	-0.28132	-0.21076	-0.28029
	306.79	-0.29336	-0.2058	-0.28584
	306.778	-0.30505	-0.20066	-0.29108
	306.766	-0.31636	-0.19534	-0.29602
	306.754	-0.32725	-0.18985	-0.30066
	306.742	-0.33769	-0.18418	-0.305
	306.73	-0.34766	-0.17835	-0.30905
	306.718	-0.35712	-0.17235	-0.3128
	306.706	-0.36604	-0.16619	-0.31627
	306.694	-0.3744	-0.15987	-0.31944
	306.682	-0.38218	-0.1534	-0.32232
	306.67	-0.38934	-0.14679	-0.32491
	306.658	-0.39587	-0.14003	-0.32722
	306.646	-0.40174	-0.13314	-0.32925
	306.633	-0.40694	-0.12612	-0.33101
	306.621	-0.41144	-0.11898	-0.33248
	306.609	-0.41523	-0.11174	-0.33367
	306.597	-0.41829	-0.10439	-0.3346
	306.585	-0.42061	-0.09696	-0.33525
	306.573	-0.42218	-0.08945	-0.33563
	306.561	-0.42298	-0.08186	-0.33574
	306.549	-0.423	-0.07422	-0.33559
	306.537	-0.42224	-0.06655	-0.33517
	306.525	-0.42068	-0.05884	-0.33449
	306.513	-0.41833	-0.05111	-0.33354
	306.501	-0.41518	-0.04338	-0.33234
	306.489	-0.41122	-0.03567	-0.33087
	306.477	-0.40647	-0.02798	-0.32915
	306.465	-0.40091	-0.02033	-0.32718
	306.453	-0.39455	-0.01275	-0.32495
	306.441	-0.3874	-0.00523	-0.32247
	306.429	-0.37946	0.00219	-0.31975
	306.417	-0.37075	0.00951	-0.31678
	306.405	-0.36127	0.01671	-0.31357
	306.393	-0.35105	0.02378	-0.31013
	306.381	-0.34008	0.0307	-0.30646
	306.368	-0.32839	0.03745	-0.30257
	306.356	-0.33864	0.04402	-0.29846
	306.344	-0.34821	0.0504	-0.29414
	306.332	-0.35712	0.05658	-0.28963
	306.32	-0.3654	0.06254	-0.28492
	306.308	-0.37307	0.06827	-0.28003
	306.296	-0.38016	0.07377	-0.27498
	306.284	-0.3867	0.07901	-0.26977
	306.272	-0.39273	0.084	-0.26442
	306.26	-0.39826	0.08872	-0.25895
	306.248	-0.40336	0.09318	-0.25336
	306.236	-0.40804	0.09735	-0.24768
	306.224	-0.41234	0.10124	-0.24192
	306.212	-0.41631	0.10486	-0.2361
	306.2	-0.41999	0.10818	-0.23025
	306.188	-0.42341	0.11122	-0.22437
	306.176	-0.42662	0.11397	-0.2185
	306.164	-0.42965	0.1056	-0.21265
	306.152	-0.43256	0.09696	-0.20684
	306.14	-0.43538	0.08804	-0.20111
	306.128	-0.43816	0.07884	-0.19547
	306.116	-0.44094	0.06937	-0.18994
	306.104	-0.44375	0.05964	-0.18455
	306.091	-0.44665	0.04965	-0.17932
	306.079	-0.44967	0.03941	-0.17428
	306.067	-0.45284	0.02894	-0.16944
	306.055	-0.45621	0.01824	-0.16483
	306.043	-0.45981	0.00733	-0.16047
	306.031	-0.46368	-0.00379	-0.15639
	306.019	-0.46785	-0.01511	-0.15259
	306.007	-0.47235	-0.0266	-0.14911
	305.995	-0.4772	-0.03826	-0.14595
	305.983	-0.48244	-0.05008	-0.14313
	305.971	-0.48808	-0.06204	-0.14067
	305.959	-0.49416	-0.07413	-0.13858
	305.947	-0.50067	-0.08633	-0.13687
	305.935	-0.50765	-0.09863	-0.13555
	305.923	-0.5151	-0.11102	-0.13462
	305.911	-0.52303	-0.12348	-0.1341
	305.899	-0.53146	-0.13601	-0.13398
	305.887	-0.54037	-0.14858	-0.13427
	305.875	-0.54978	-0.16118	-0.13495
	305.863	-0.55968	-0.17381	-0.13604
	305.851	-0.57006	-0.18644	-0.13751
	305.839	-0.58093	-0.19908	-0.13937
	305.826	-0.59226	-0.21169	-0.1416
	305.814	-0.60405	-0.22429	-0.14419
	305.802	-0.61627	-0.23684	-0.14712
	305.79	-0.62892	-0.24935	-0.15037
	305.778	-0.64195	-0.26181	-0.15393
	305.766	-0.65537	-0.2742	-0.15777
	305.754	-0.66914	-0.28651	-0.16187
	305.742	-0.68323	-0.29874	-0.16619
	305.73	-0.69761	-0.31088	-0.17072
	305.718	-0.71225	-0.32293	-0.17543
	305.706	-0.72713	-0.33487	-0.18028
	305.694	-0.74219	-0.34669	-0.18524
	305.682	-0.75742	-0.3584	-0.19029
	305.67	-0.77277	-0.36999	-0.19538
	305.658	-0.7882	-0.38144	-0.20048
	305.646	-0.80369	-0.39276	-0.20556
	305.634	-0.81917	-0.40395	-0.21059
	305.622	-0.83463	-0.41498	-0.21552
	305.61	-0.85002	-0.42587	-0.22032
	305.598	-0.86529	-0.43661	-0.22497
	305.586	-0.8804	-0.44719	-0.22941
	305.574	-0.89532	-0.4576	-0.23364
	305.562	-0.91	-0.46786	-0.2376
	305.549	-0.92439	-0.47794	-0.24126
	305.537	-0.93847	-0.48785	-0.24461
	305.525	-0.95218	-0.49759	-0.2476
	305.513	-0.96549	-0.50715	-0.25022
	305.501	-0.97835	-0.51653	-0.25243
	305.489	-0.99072	-0.52572	-0.25422
	305.477	-1.00256	-0.53473	-0.25555
	305.465	-1.01382	-0.54354	-0.25642
	305.453	-1.02448	-0.55216	-0.25679
	305.441	-1.03448	-0.5606	-0.25667
	305.429	-1.0438	-0.56883	-0.25602
	305.417	-1.05237	-0.57687	-0.25484
	305.405	-1.06017	-0.5847	-0.25313
	305.393	-1.06716	-0.59233	-0.25086
	305.381	-1.0733	-0.59976	-0.24805
	305.369	-1.07854	-0.60698	-0.25072
[truncated: 30,769 more rows]

## Sheet: Figure 2c
	Fresh sample								TMCT Sample								TMCT+CC Sample
	Binding energy / eV	experimental	C-C and C=C	C-N and C-O	background	fit envelope			Binding energy / eV	experimental	C-C and C=C	C-N and C-O	C=O	background	fit envelope		Binding energy / eV	experimental	C-C and C=C	C-N and C-O	C=O	background	fit envelope
	295.65	6254.03	--	--	6254.03	--			295.45	5927.9	--	--	--	5927.9	--		295.45	5694.18	--	--	--	5694.18	--
	295.6	6198.79	--	--	6198.79	--			295.4	5790.24	--	--	--	5790.24	--		295.4	5719.83	--	--	--	5719.83	--
	295.55	6256.63	--	--	6256.63	--			295.35	5794.92	--	--	--	5794.92	--		295.35	5827.6	--	--	--	5827.6	--
	295.5	6097.01	--	--	6097.01	--			295.3	5941.89	--	--	--	5941.89	--		295.3	5664.13	--	--	--	5664.13	--
	295.45	6038.5	--	--	6038.5	--			295.25	5936.64	--	--	--	5936.64	--		295.25	5593.49	--	--	--	5593.49	--
	295.4	6191.29	--	--	6191.29	--			295.2	5826.83	--	--	--	5826.83	--		295.2	5651.77	--	--	--	5651.77	--
	295.35	6185.46	--	--	6185.46	--			295.15	5889.61	--	--	--	5889.61	--		295.15	5529.69	--	--	--	5529.69	--
	295.3	6273.29	--	--	6273.29	--			295.1	5835.7	--	--	--	5835.7	--		295.1	5551.5	--	--	--	5551.5	--
	295.25	6274.21	--	--	6274.21	--			295.05	5885.16	--	--	--	5885.16	--		295.05	5647.16	--	--	--	5647.16	--
	295.2	6212.15	--	--	6212.15	--			295	5955.37	--	--	--	5955.37	--		295	5673.71	--	--	--	5673.71	--
	295.15	6222.6	--	--	6222.6	--			294.95	5865.12	--	--	--	5865.12	--		294.95	5669.29	--	--	--	5669.29	--
	295.1	6185.93	--	--	6185.93	--			294.9	5858.98	--	--	--	5858.98	--		294.9	5690.02	--	--	--	5690.02	--
	295.05	6110.95	--	--	6110.95	--			294.85	5867.01	--	--	--	5867.01	--		294.85	5687.77	--	--	--	5687.77	--
	295	6276.99	--	--	6276.99	--			294.8	5805.18	--	--	--	5805.18	--		294.8	5708.33	--	--	--	5708.33	--
	294.95	6230.11	--	--	6230.11	--			294.75	5828.33	--	--	--	5828.33	--		294.75	5660.49	--	--	--	5660.49	--
	294.9	6170.59	--	--	6170.59	--			294.7	5923.43	--	--	--	5923.43	--		294.7	5550.62	--	--	--	5550.62	--
	294.85	6141.98	--	--	6141.98	--			294.65	5809.47	--	--	--	5809.47	--		294.65	5705.63	--	--	--	5705.63	--
	294.8	6096.65	--	--	6096.65	--			294.6	5686.83	--	--	--	5686.83	--		294.6	5800.66	--	--	--	5800.66	--
	294.75	6117.87	--	--	6117.87	--			294.55	5637.63	--	--	--	5637.63	--		294.55	5466.46	--	--	--	5466.46	--
	294.7	6186.31	--	--	6186.31	--			294.5	5675.83	--	--	--	5675.83	--		294.5	5657.71	--	--	--	5657.71	--
	294.65	6011.76	--	--	6011.76	--			294.45	5807.8	--	--	--	5807.8	--		294.45	5680.86	--	--	--	5680.86	--
	294.6	5973.05	--	--	5973.05	--			294.4	5734.93	--	--	--	5734.93	--		294.4	5527.04	--	--	--	5527.04	--
	294.55	5925.82	--	--	5925.82	--			294.35	5758.64	--	--	--	5758.64	--		294.35	5616.68	--	--	--	5616.68	--
	294.5	6012.22	--	--	6012.22	--			294.3	5820.22	--	--	--	5820.22	--		294.3	5482.94	--	--	--	5482.94	--
	294.45	6032.96	--	--	6032.96	--			294.25	5745.22	--	--	--	5745.22	--		294.25	5648.68	--	--	--	5648.68	--
	294.4	5967.11	--	--	5967.11	--			294.2	5789.94	--	--	--	5789.94	--		294.2	5657.82	--	--	--	5657.82	--
	294.35	6018.81	--	--	6018.81	--			294.15	5772.05	--	--	--	5772.05	--		294.15	5623.01	--	--	--	5623.01	--
	294.3	5945.49	--	--	5945.49	--			294.1	5681.65	--	--	--	5681.65	--		294.1	5666.11	--	--	--	5666.11	--
	294.25	5882.25	--	--	5882.25	--			294.05	5683.01	--	--	--	5683.01	--		294.05	5645.9	--	--	--	5645.9	--
	294.2	5977.03	--	--	5977.03	--			294	5736.13	--	--	--	5736.13	--		294	5686.01	--	--	--	5686.01	--
	294.15	5942.68	--	--	5942.68	--			293.95	5747.3	--	--	--	5747.3	--		293.95	5756.87	--	--	--	5756.87	--
	294.1	5894.69	--	--	5894.69	--			293.9	5763.22	--	--	--	5763.22	--		293.9	5729.64	--	--	--	5729.64	--
	294.05	6008.56	--	--	6008.56	--			293.85	5797.71	--	--	--	5797.71	--		293.85	5624.8	--	--	--	5624.8	--
	294	6041.56	--	--	6041.56	--			293.8	5867.61	--	--	--	5867.61	--		293.8	5480.57	--	--	--	5480.57	--
	293.95	6034.58	--	--	6034.58	--			293.75	5853.45	--	--	--	5853.45	--		293.75	5651.52	--	--	--	5651.52	--
	293.9	5970.65	--	--	5970.65	--			293.7	5787.93	--	--	--	5787.93	--		293.7	5539.19	--	--	--	5539.19	--
	293.85	5948.55	--	--	5948.55	--			293.65	5727.75	--	--	--	5727.75	--		293.65	5590.57	--	--	--	5590.57	--
	293.8	5998.04	--	--	5998.04	--			293.6	5785.56	--	--	--	5785.56	--		293.6	5814.41	--	--	--	5814.41	--
	293.75	5988.96	--	--	5988.96	--			293.55	5800.03	--	--	--	5800.03	--		293.55	5633.95	--	--	--	5633.95	--
	293.7	6031	--	--	6031	--			293.5	5808.7	--	--	--	5808.7	--		293.5	5610.98	--	--	--	5610.98	--
	293.65	5985.99	--	--	5985.99	--			293.45	5742.84	--	--	--	5742.84	--		293.45	5592.69	--	--	--	5592.69	--
	293.6	5897.7	--	--	5897.7	--			293.4	5715.71	--	--	--	5715.71	--		293.4	5631.28	--	--	--	5631.28	--
	293.55	5836.76	--	--	5836.76	--			293.35	5633.96	--	--	--	5633.96	--		293.35	5611.81	--	--	--	5611.81	--
	293.5	5906.44	--	--	5906.44	--			293.3	5647.71	--	--	--	5647.71	--		293.3	5586.53	--	--	--	5586.53	--
	293.45	5850.61	--	--	5850.61	--			293.25	5675.31	--	--	--	5675.31	--		293.25	5684.77	--	--	--	5684.77	--
	293.4	5810.1	--	--	5810.1	--			293.2	5661.71	--	--	--	5661.71	--		293.2	5711.8	--	--	--	5711.8	--
	293.35	5732.26	--	--	5732.26	--			293.15	5675.04	--	--	--	5675.04	--		293.15	5649.71	--	--	--	5649.71	--
	293.3	5884.36	--	--	5884.36	--			293.1	5701.81	--	--	--	5701.81	--		293.1	5636.08	--	--	--	5636.08	--
	293.25	5820.6	--	--	5820.6	--			293.05	5686.43	--	--	--	5686.43	--		293.05	5566.16	--	--	--	5566.16	--
	293.2	5796.54	--	--	5796.54	--			293	5716.33	--	--	--	5716.33	--		293	5542.97	--	--	--	5542.97	--
	293.15	5830.89	--	--	5830.89	--			292.95	5643.32	--	--	--	5643.32	--		292.95	5724.47	--	--	--	5724.47	--
	293.1	5889.26	--	--	5889.26	--			292.9	5652.27	--	--	--	5652.27	--		292.9	5826.88	--	--	--	5826.88	--
	293.05	5984.62	--	--	5984.62	--			292.85	5682.7	--	--	--	5682.7	--		292.85	5635.26	--	--	--	5635.26	--
	293	5865.16	--	--	5865.16	--			292.8	5736.09	--	--	--	5736.09	--		292.8	5577.32	--	--	--	5577.32	--
	292.95	5855.55	--	--	5855.55	--			292.75	5839.18	--	--	--	5839.18	--		292.75	5449.77	--	--	--	5449.77	--
	292.9	5872.7	--	--	5872.7	--			292.7	5827.92	--	--	--	5827.92	--		292.7	5456.24	--	--	--	5456.24	--
	292.85	5699.99	--	--	5699.99	--			292.65	5734.94	--	--	--	5734.94	--		292.65	5462.78	--	--	--	5462.78	--
	292.8	5730.92	--	--	5730.92	--			292.6	5695.74	--	--	--	5695.74	--		292.6	5591.22	--	--	--	5591.22	--
	292.75	5715.22	--	--	5715.22	--			292.55	5600.33	--	--	--	5600.33	--		292.55	5606.27	--	--	--	5606.27	--
	292.7	5915.57	--	--	5915.57	--			292.5	5604.49	--	--	--	5604.49	--		292.5	5621.72	--	--	--	5621.72	--
	292.65	5814.64	--	--	5814.64	--			292.45	5747.13	--	--	--	5747.13	--		292.45	5758.89	--	--	--	5758.89	--
	292.6	5872.8	--	--	5872.8	--			292.4	5668.49	--	--	--	5668.49	--		292.4	5781.88	--	--	--	5781.88	--
	292.55	5766.82	--	--	5766.82	--			292.35	5616.49	--	--	--	5616.49	--		292.35	5701.98	--	--	--	5701.98	--
	292.5	5762.14	--	--	5762.14	--			292.3	5670.11	--	--	--	5670.11	--		292.3	5586.32	--	--	--	5586.32	--
	292.45	5760	--	--	5760	--			292.25	5703.23	--	--	--	5703.23	--		292.25	5608.37	--	--	--	5608.37	--
	292.4	5721.03	--	--	5721.03	--			292.2	5692.36	--	--	--	5692.36	--		292.2	5595.21	--	--	--	5595.21	--
	292.35	5823.41	--	--	5823.41	--			292.15	5749.97	--	--	--	5749.97	--		292.15	5643.77	--	--	--	5643.77	--
	292.3	5738.69	--	--	5738.69	--			292.1	5717.96	--	--	--	5717.96	--		292.1	5656.98	--	--	--	5656.98	--
	292.25	5614.81	--	--	5614.81	--			292.05	5674.67	--	--	--	5674.67	--		292.05	5673.71	--	--	--	5673.71	--
	292.2	5670.68	--	--	5670.68	--			292	5676.76	--	--	--	5676.76	--		292	5608.02	--	--	--	5608.02	--
	292.15	5556.2	--	--	5556.2	--			291.95	5662.59	--	--	--	5662.59	--		291.95	5562.16	--	--	--	5562.16	--
	292.1	5658.08	--	--	5658.08	--			291.9	5828.04	--	--	--	5828.04	--		291.9	5492.3	--	--	--	5492.3	--
	292.05	5756.8	--	--	5756.8	--			291.85	5789.23	--	--	--	5789.23	--		291.85	5422.1	--	--	--	5422.1	--
	292	5644.9	--	--	5644.9	--			291.8	5721.53	--	--	--	5721.53	--		291.8	5382.06	--	--	--	5382.06	--
	291.95	5548.38	--	--	5548.38	--			291.75	5696.07	--	--	--	5696.07	--		291.75	5579.33	--	--	--	5579.33	--
	291.9	5766.69	--	--	5766.69	--			291.7	5637.52	--	--	--	5637.52	--		291.7	5786.13	--	--	--	5786.13	--
	291.85	5755.86	--	--	5755.86	--			291.65	5590.88	--	--	--	5590.88	--		291.65	5593.24	--	--	--	5593.24	--
	291.8	5715.09	--	--	5715.09	--			291.6	5697.92	--	--	--	5697.92	--		291.6	5462.1	--	--	--	5462.1	--
	291.75	5705.99	--	--	5705.99	--			291.55	5688.7	--	--	--	5688.7	--		291.55	5544.49	--	--	--	5544.49	--
	291.7	5602.72	--	--	5602.72	--			291.5	5716.7	--	--	--	5716.7	--		291.5	5630.13	--	--	--	5630.13	--
	291.65	5675.69	--	--	5675.69	--			291.45	5775.97	--	--	--	5775.97	--		291.45	5419.5	--	--	--	5419.5	--
	291.6	5761.54	--	--	5761.54	--			291.4	5791.13	--	--	--	5791.13	--		291.4	5671.93	--	--	--	5671.93	--
	291.55	5725.28	--	--	5725.28	--			291.35	5630.74	--	--	--	5630.74	--		291.35	5658.95	--	--	--	5658.95	--
	291.5	5727.84	--	--	5727.84	--			291.3	5503.58	--	--	--	5503.58	--		291.3	5630.69	--	--	--	5630.69	--
	291.45	5676	--	--	5676	--			291.25	5682.28	--	--	--	5682.28	--		291.25	5681.02	--	--	--	5681.02	--
	291.4	5624.97	--	--	5624.97	--			291.2	5746.35	--	--	--	5746.35	--		291.2	5542.29	--	--	--	5542.29	--
	291.35	5617.14	--	--	5617.14	--			291.15	5705.23	--	--	--	5705.23	--		291.15	5748.33	--	--	--	5748.33	--
	291.3	5613.07	--	--	5613.07	--			291.1	5671.61	--	--	--	5671.61	--		291.1	5657.55	--	--	--	5657.55	--
	291.25	5520.25	--	--	5520.25	--			291.05	5653.4	--	--	--	5653.4	--		291.05	5674.7	--	--	--	5674.7	--
	291.2	5537.05	--	--	5537.05	--			291	5760.89	--	--	5775.5	5760.89	5775.51		291	5642.04	--	--	--	5642.04	5652.69
	291.15	5636.54	--	--	5636.54	--			290.95	5753.67	--	--	5777.84	5760.15	5777.86		290.95	5545.91	--	--	--	5545.91	5558.31
	291.1	5672.8	--	--	5672.8	--			290.9	5765.89	--	--	5781.54	5760.14	5781.56		290.9	5668.67	--	--	--	5668.67	5683.06
	291.05	5777.16	--	--	5777.16	--			290.85	5819.16	--	--	5785.85	5760.11	5785.88		290.85	5672.74	--	--	--	5660.08	5676.73
	291	5874.68	--	--	5874.68	--			290.8	5725.74	--	--	5790.9	5760.1	5790.93		290.8	5638.84	--	--	--	5660.07	5679.32
	290.95	5790.09	--	--	5790.09	--			290.75	5665.93	--	--	5796.85	5760.05	5796.89		290.75	5516.55	--	--	--	5660.03	5682.2
	290.9	5665.15	--	--	5665.15	--			290.7	5723.22	--	--	5803.85	5760.03	5803.9		290.7	5668.25	--	--	--	5660.02	5685.5
	290.85	5639.96	--	--	5639.96	--			290.65	5678.16	--	--	5811.9	5759.99	5811.96		290.65	5662.24	--	--	--	5660.02	5689.2
	290.8	5725.01	--	--	5725.01	--			290.6	5762.26	--	--	5821.19	5759.99	5821.28		290.6	5592.43	--	--	--	5660	5693.32
	290.75	5759.56	--	--	5759.56	--			290.55	5852.83	--	--	5832.04	5759.94	5832.14		290.55	5614.18	--	--	--	5659.99	5697.92
	290.7	5647.9	--	--	5647.9	--			290.5	5833.57	--	--	5844.41	5759.9	5844.54		290.5	5694.08	--	--	5702.75	5659.98	5703.03
	290.65	5669.28	--	--	5669.28	--			290.45	5864.17	--	--	5858.43	5759.85	5858.59		290.45	5672	--	--	5708.35	5659.97	5708.69
	290.6	5744.54	--	--	5744.54	--			290.4	5845.23	--	--	5874.39	5759.81	5874.6		290.4	5731.08	--	--	5714.49	5659.95	5714.91
	290.55	5705.64	--	--	5705.64	--			290.35	5838.41	--	--	5892.58	5759.77	5892.84		290.35	5842.52	--	--	5721.2	5659.89	5721.73
	290.5	5857.5	--	--	5857.5	--			290.3	5898.18	--	--	5912.91	5759.7	5913.23		290.3	5669.1	--	--	5728.63	5659.89	5729.28
	290.45	5933.36	--	--	5933.36	--			290.25	5882.92	--	--	5935.56	5759.64	5935.96		290.25	5641.85	--	--	5736.71	5659.88	5737.51
	290.4	5853.14	--	--	5853.14	5858.54			290.2	5914.99	--	--	5960.94	5759.56	5961.44		290.2	5766.2	--	--	5745.44	5659.85	5746.41
	290.35	5846.86	--	--	5846.86	5853.15			290.15	6071.33	--	--	5988.98	5759.4	5989.6		290.15	5825.67	--	--	5754.82	5659.8	5756.02
	290.3	5935.2	--	--	5935.2	5942.52			290.1	6083.87	--	--	6019.73	5759.24	6020.49		290.1	5689.01	--	--	5764.94	5659.79	5766.4
	290.25	5911.52	--	--	5911.52	5920.01			290.05	6147.56	--	--	6053.23	5759.04	6054.18		290.05	5780.86	--	--	5775.71	5659.75	5777.48
	290.2	5855.85	--	--	5855.85	5865.69			290	6254.94	--	--	6090	5758.79	6091.16		290	5778.05	--	--	5787.15	5659.71	5789.31
	290.15	5848.03	--	--	5848.03	5859.45			289.95	6228.15	--	--	6129.62	5758.55	6131.04		289.95	5897.37	--	--	5799.21	5659.64	5801.83
	290.1	5782.16	--	--	5842.77	5855.99			289.9	6249.67	--	--	6172.01	5758.3	6173.76		289.9	5884.14	--	--	5811.89	5659.57	5815.06
	290.05	5898.16	--	--	5842.76	5858.02			289.85	6281.32	--	--	6217.24	5758.04	6219.37		289.85	5906.54	--	--	5825.17	5659.49	5828.99
	290	6011.35	--	--	5842.72	5860.31			289.8	6405.13	--	--	6265.19	5757.71	6267.78		289.8	5881.57	--	--	5838.97	5659.42	5843.58
	289.95	5899.85	--	--	5842.71	5862.93			289.75	6472.67	--	--	6315.35	5757.35	6318.5		289.75	5918.85	--	--	5853.19	5659.34	5858.72
	289.9	5993.87	--	--	5842.67	5865.9			289.7	6381.64	--	--	6367.5	5757.03	6371.33		289.7	5982.3	--	--	5867.72	5659.23	5874.35
	289.85	5999.33	--	--	5842.64	5869.33			289.65	6272.77	--	--	6421.44	5756.77	6426.06		289.65	5857.28	--	--	5882.52	5659.17	5890.45
	289.8	6139.53	--	--	5842.57	5873.18			289.6	6283.48	--	--	6476.44	5756.51	6482.02		289.6	5817.97	--	--	5897.45	5659.12	5906.91
	289.75	6191.82	--	5877.51	5842.49	5877.51			289.55	6454.27	--	--	6531.83	5756.15	6538.55		289.55	5993.32	--	--	5912.29	5659.01	5923.56
	289.7	6095.3	--	5882.41	5842.43	5882.41			289.5	6578.02	--	--	6587.03	5755.74	6595.09		289.5	5841.99	--	--	5927.03	5658.96	5940.41
	289.65	6176.86	--	5887.89	5842.36	5887.89			289.45	6682.18	--	--	6641.15	5755.27	6650.81		289.45	5975.55	--	--	5941.4	5658.86	5957.26
	289.6	6373.82	--	5894.04	5842.24	5894.04			289.4	6693.58	--	--	6693.59	5754.79	6705.13		289.4	5881.49	--	--	5955.31	5658.79	5974.07
	289.55	6363.32	--	5901.08	5842.12	5901.08			289.35	6669	--	--	6743.64	5754.33	6757.39		289.35	5955.04	--	--	5968.5	5658.69	5990.63
	289.5	6328.31	--	5908.97	5842.01	5908.97			289.3	6683.2	--	--	6790.25	5753.86	6806.6		289.3	6077.77	--	--	5980.81	5658.56	6006.86
	289.45	6217.57	--	5917.82	5841.93	5917.82			289.25	6909.68	--	--	6832.27	5753.28	6851.66		289.25	5958.03	--	--	5992.15	5658.46	6022.76
	289.4	6281.02	--	5927.66	5841.83	5927.66			289.2	6932.68	--	--	6869.45	5752.68	6892.4		289.2	5993.85	--	--	6002.33	5658.36	6038.19
	289.35	6281.49	--	5938.6	5841.73	5938.6			289.15	6833.58	--	--	6901.21	5752.14	6928.3		289.15	6195.46	--	--	6011.13	5658.19	6053.07
	289.3	6138.04	--	5950.8	5841.66	5950.8			289.1	6921.95	--	--	6926.01	5751.54	6957.91		289.1	6076.82	--	--	6018.53	5658.06	6067.46
	289.25	6206.92	--	5964.61	5841.58	5964.61			289.05	7008.74	--	--	6943.82	5750.91	6981.28		289.05	6139.63	--	--	6024.36	5657.9	6081.32
	289.2	6455.65	--	5979.84	5841.44	5979.84			289	7025.07	5794.16	--	6954.61	5750.26	6998.5		289	6053.18	--	5723.94	6028.56	5657.78	6094.72
	289.15	6406.06	--	5996.68	5841.32	5996.68			288.95	7043.69	5800.93	--	6958.04	5749.61	7009.37		288.95	5978.43	--	5734.34	6031.07	5657.68	6107.74
	289.1	6190.7	--	6015.29	5841.24	6015.29			288.9	7055.47	5808.84	--	6952.97	5748.95	7012.87		288.9	6032.38	--	5746.19	6031.7	5657.56	6120.33
	289.05	6278.14	--	6035.74	5841.14	6035.74			288.85	6992.88	5818.03	--	6940.7	5748.32	7010.42		288.85	6197.61	--	5759.63	6030.46	5657.39	6132.7
	289	6347.02	--	6058.16	5841.03	6058.16			288.8	6995.22	5828.63	--	6921.42	5747.69	7002.38		288.8	6179.03	--	5774.89	6027.46	5657.22	6145.13
	288.95	6378.11	--	6083.29	5840.9	6083.29			288.75	6986.9	5840.81	--	6895.02	5747.06	6988.79		288.75	6289.68	--	5792.13	6022.72	5657.02	6157.84
	288.9	6484.32	--	6110.77	5840.76	6110.77			288.7	6975.65	5854.74	--	6861.93	5746.44	6970.26		288.7	5993.16	--	5811.7	6016.44	5656.92	6171.22
	288.85	6464.24	--	6140.79	5840.62	6140.79			288.65	6999.81	5870.61	--	6823.36	5745.81	6948.2		288.65	6061.08	--	5833.7	6008.59	5656.79	6185.5
	288.8	6451.87	--	6173.52	5840.48	6173.52			288.6	6901.25	5888.69	--	6780.03	5745.22	6923.55		288.6	6268.65	--	5858.32	5999.26	5656.59	6200.98
	288.75	6525.83	--	6209.1	5840.33	6209.1			288.55	6999.95	5909.08	--	6732.11	5744.59	6896.67		288.55	6320.78	--	5885.87	5988.61	5656.38	6218.1
	288.7	6398.54	--	6247.73	5840.2	6247.74			288.5	6954.16	5932.1	--	6680.91	5743.98	6869.13		288.5	6257.06	--	5916.65	5976.84	5656.19	6237.3
	288.65	6463.44	--	6290.32	5840.06	6290.33			288.45	6855.29	5958.03	--	6627.36	5743.42	6842.11		288.45	6234.63	--	5950.91	5964.09	5656.01	6259
	288.6	6546.47	--	6336.46	5839.9	6336.47			288.4	6810.01	5987.07	--	6572.17	5742.88	6816.55		288.4	6208.11	--	5988.95	5950.48	5655.83	6283.6
	288.55	6472.1	--	6386.27	5839.76	6386.28			288.35	6859.65	6019.46	--	6515.98	5742.31	6793.36		288.35	6357.59	--	6030.99	5936.2	5655.61	6311.58
	288.5	6542.77	--	6439.89	5839.6	6439.91			288.3	6825.75	6055.5	--	6459.69	5741.76	6773.74		288.3	6387.12	--	6077.35	5921.45	5655.38	6343.43
	288.45	6481.55	--	6497.51	5839.46	6497.55			288.25	6725.8	6095.49	--	6403.95	5741.27	6758.59		288.25	6294.76	--	6128.38	5906.43	5655.18	6379.65
	288.4	6429.2	--	6559.3	5839.33	6559.35			288.2	6736.17	6139.66	--	6349.33	5740.76	6748.76		288.2	6594.42	--	6184.23	5891.17	5654.88	6420.54
	288.35	6499.36	--	6626.25	5839.18	6626.31			288.15	6599.17	6188.34	--	6296.48	5740.33	6745.19		288.15	6575.06	--	6245.27	5875.91	5654.59	6466.63
	288.3	6615.25	--	6697.93	5839	6698.02			288.1	6643.38	6241.7	--	6245.56	5739.87	6748.31		288.1	6481.76	--	6311.81	5860.8	5654.33	6518.33
	288.25	6597.23	--	6774.27	5838.83	6774.39			288.05	6735.23	6299.97	--	6196.85	5739.37	6758.65		288.05	6602.22	--	6384	5845.9	5654.03	6575.95
	288.2	6757.16	--	6855.34	5838.62	6855.5			288	6687.41	6363.44	--	6151.03	5738.89	6777.13		288	6637.49	--	6462.1	5831.34	5653.72	6639.82
	288.15	6802.59	--	6941.25	5838.41	6941.47			287.95	6754.74	6432.26	--	6107.96	5738.37	6803.84		287.95	6733.39	--	6546.26	5817.21	5653.37	6710.23
	288.1	6842.73	--	7032.07	5838.18	7032.38			287.9	6945.35	6506.53	--	6067.58	5737.76	6838.92		287.9	6611.89	--	6636.71	5803.65	5653.07	6787.47
	288.05	6918.52	--	7128.68	5837.94	7129.09			287.85	6911.91	6586.5	--	6030.12	5737.17	6882.74		287.85	6736.13	--	6733.46	5790.63	5652.73	6871.61
	288	6970.03	--	7230.65	5837.68	7231.22			287.8	6893.57	6672.23	--	5995.93	5736.59	6935.78		287.8	7028.04	--	6836.49	5778.14	5652.29	6962.67
	287.95	6944.36	--	7337.58	5837.43	7338.35			287.75	7008.56	6763.69	--	5964.46	5735.94	6997.54		287.75	6990.42	--	6945.88	5766.32	5651.87	7060.77
	287.9	7157.1	--	7449.36	5837.14	7450.38			287.7	7055.05	6860.87	--	5935.67	5735.28	7068.05		287.7	7254.41	--	7061.43	5755.09	5651.36	7165.73
	287.85	7274.05	--	7565.89	5836.81	7567.27			287.65	7107.7	6963.64	--	5909.66	5734.58	7147.32		287.65	7317.84	--	7183.01	5744.52	5650.83	7277.47
	287.8	7342.09	--	7687.06	5836.48	7688.91			287.6	7269.05	7071.92	--	5886.25	5733.81	7235.2		287.6	7407.17	--	7310.35	5734.61	5650.28	7395.71
	287.75	7752.93	--	7813.2	5836.04	7815.64			287.55	7391.46	7185.29	--	5865.08	5732.97	7330.98		287.55	7531.14	--	7443.06	5725.35	5649.68	7520.06
	287.7	7950.08	--	7943.83	5835.57	7947.08			287.5	7434.95	7303.35	5749.12	5846.05	5732.11	7434.31		287.5	7628.44	--	7580.66	5716.72	5649.05	7650.09
	287.65	7907.44	--	8078.24	5835.1	8082.53			287.45	7547.02	7425.6	5752.46	5829.24	5731.19	7544.92		287.45	7776.17	--	7722.56	--	5648.38	7785.22
	287.6	8148.06	--	8216.01	5834.58	8221.63			287.4	7622.35	7551.42	5756.7	5814.26	5730.23	7661.92		287.4	7859.32	--	7868.08	--	5647.68	7924.73
	287.55	8303.08	--	8356.76	5834.03	8364.13			287.35	7759.48	7680.09	5761.99	5800.87	5729.21	7784.54		287.35	8199.99	--	8016.31	--	5646.87	8067.75
	287.5	8424.93	--	8500.03	5833.44	8509.62			287.3	7839.98	7810.81	5768.56	5789	5728.14	7912.1		287.3	8277	--	8166.42	--	5646.04	8213.44
	287.45	8555.19	--	8645.49	5832.83	8657.91			287.25	7937.05	7942.63	5776.92	5778.63	5727.02	8044.14		287.25	8252.24	--	8317.4	--	5645.21	8360.8
	287.4	8527.7	--	8792.33	5832.22	8808.43			287.2	8169.03	8074.47	5787.09	5769.33	5725.79	8179.31		287.2	8444.13	--	8468.04	--	5644.33	8508.72
	287.35	8823.21	5852.23	8939.6	5831.55	8960.28			287.15	8315.23	8205.22	5799.44	5761.04	5724.48	8316.75		287.15	8668.99	--	8617.11	--	5643.37	8655.96
	287.3	9409.16	5857.25	9086.53	5830.74	9113.03			287.1	8525.81	8333.66	5814.33	5753.68	5723.06	8455.55		287.1	8767.8	--	8763.33	--	5642.38	8801.29
	287.25	9499.07	5863.81	9232.52	5829.92	9266.42			287.05	8700.09	8458.55	5832.49	5747.13	5721.55	8595.05		287.05	8910.57	--	8905.33	--	5641.35	8943.53
	287.2	9475.72	5872.12	9376.85	5829.1	9419.87			287	8721.5	8578.63	5854.58	5741.29	5720.04	8734.42		287	8982.69	5661.1	9041.71	--	5640.29	9081.32
	287.15	9667.15	5882.73	9518.36	5828.23	9572.86			286.95	8859.7	8692.51	5880.89	--	5718.45	8872.52		286.95	9299.17	5665.12	9170.96	--	5639.13	9213.24
	287.1	9840.29	5896.15	9655.64	5827.33	9724.46			286.9	9083.33	8798.83	5912.02	--	5716.75	9008.62		286.9	9349.29	5670.46	9291.75	--	5637.95	9338.33
	287.05	10024	5912.66	9788.23	5826.39	9874.5			286.85	9220.2	8896.31	5948.73	--	5714.98	9142.01		286.85	9590.37	5677.07	9402.64	--	5636.7	9455.12
	287	10377.4	5933.39	9915.25	5825.36	10023.3			286.8	9383.37	8983.7	5992.92	--	5713.12	9273.27		286.8	9659.76	5685.28	9502.35	--	5635.43	9562.6
	286.95	10533.7	5959	10035.9	5824.3	10170.6			286.75	9483.65	9059.87	6044.66	--	5711.21	9401.28		286.75	9508.53	5695.75	9589.72	--	5634.2	9660.17
	286.9	10559.7	5990.05	10149.4	5823.24	10316.2			286.7	9511.74	9123.8	6104.97	--	5709.29	9525.97		286.7	9826.13	5708.34	9663.49	--	5632.87	9746.55
	286.85	10683.9	6028.57	10254.3	5822.14	10460.7			286.65	9524.05	9174.61	6174.93	--	5707.36	9647.44		286.65	9831.77	5723.68	9722.8	--	5631.54	9821.4
	286.8	10869.6	6075.18	10348.5	5821.01	10602.7			286.6	9775.18	9211.43	6256.44	--	5705.31	9766.81		286.6	9814.72	5742.5	9766.85	--	5630.22	9884.62
	286.75	10779.7	6130.84	10432.8	5819.89	10743.7			286.55	9978.87	9233.74	6351.23	--	5703.15	9885.23		286.55	9893.99	5764.82	9795.03	--	5628.87	9935.63
	286.7	10968.8	6198.95	10506.4	5818.73	10886.7			286.5	9946.56	9241.29	6459.84	--	5701	10002.9		286.5	9930.96	5791.55	9806.95	--	5627.51	9974.91
	286.65	11256.8	6279.82	10568.9	5817.51	11031.2			286.45	10055.9	9233.87	6583.65	--	5698.8	10120.9		286.45	10091.2	5823.44	9802.38	--	5626.09	10003
	286.6	11218.5	6374.96	10619.7	5816.29	11178.4			286.4	10235.8	9211.52	6724.13	--	5696.5	10240.9		286.4	9983.42	5860.66	9781.45	--	5624.71	10020.2
	286.55	11268	6489.91	10658	5815.06	11332.8			286.35	10333.9	9174.55	6885.64	--	5694.16	10367.4		286.35	10190.8	5904.54	9744.34	--	5623.27	10027.9
	286.5	11403.6	6624.03	10681.1	5813.81	11491.3			286.3	10479.4	9123.36	7067.66	--	5691.74	10500.4		286.3	10035.9	5955.84	9691.62	--	5621.87	10027.5
	286.45	11568.9	6779.92	10691.3	5812.51	11658.7			286.25	10592.5	9058.36	7271.55	--	5689.26	10641.5		286.25	10043.4	6014.7	9623.93	--	5620.47	10019.8
	286.4	11836.9	6964.81	10688.7	5811.16	11842.3			286.2	10831.4	8980.77	7498.83	--	5686.66	10793.6		286.2	9924.74	6083.19	9542.17	--	5619.11	10007.6
	286.35	11690.2	7177.31	10673.2	5809.83	12040.7			286.15	10893	8891.69	7752.64	--	5684.03	10960.8		286.15	10080.7	6161.47	9447.26	--	5617.69	9992.16
	286.3	11918.1	7421.48	10645	5808.46	12258			286.1	10982.6	8792.24	8035.65	--	5681.35	11147		286.1	9920.82	6249.88	9340.48	--	5616.33	9974.95
	286.25	12221.3	7705.23	10604.1	5807.01	12502.3			286.05	11374.4	8683.5	8346.52	--	5678.47	11351.9		286.05	9902.65	6351.1	9223.05	--	5614.97	9959.94
	286.2	12410.3	8026.41	10548.1	5805.53	12769			286	11698.4	8566.79	8686.35	--	5675.42	11578		286	9892.31	6464.49	9096.31	--	5613.62	9947.8
	286.15	12874.1	8390.66	10480.6	5803.94	13067.3			285.95	11784.6	8443.57	9056.06	--	5672.33	11827.5		285.95	9937.49	6590.29	8961.66	--	5612.25	9940.21
	286.1	13173	8805.31	10401.9	5802.28	13405			285.9	11984.9	8315.11	9460.01	--	5669.14	12106.1		285.9	9878.08	6731.78	8820.55	--	5610.9	9941.85
	286.05	13727.5	9267.14	10312.8	5800.49	13779.4			285.85	12353.2	8182.65	9894.99	--	5665.76	12412		285.85	9968.63	6886.91	8674.36	--	5609.52	9952.09
	286	14163	9783.09	10213.7	5798.61	14198.2			285.8	12724.1	8047.49	10359.8	--	5662.19	12745.2		285.8	9886.95	7056.2	8524.54	--	5608.16	9972.85
	285.95	14444.8	10357.9	10105.6	5796.67	14666.9			285.75	13115.4	7910.81	10853.5	--	5658.42	13105.9		285.75	9844.07	7241.98	8372.44	--	5606.82	10007.8
	285.9	14883.1	10987	9987.57	5794.62	15179.9			285.7	13653.6	7773.71	11375.6	--	5654.38	13495		285.7	9932.91	7441.45	8219.28	--	5605.45	10055.5
	285.85	15619.9	11677.2	9862.25	5792.41	15747			285.65	14017.1	7637.32	11925.2	--	5650.15	13912.4		285.65	10299	7654.62	8066.18	--	5603.97	10117
	285.8	16712	12428.2	9730.58	5789.95	16368.9			285.6	14411.5	7502.58	12496.2	--	5645.72	14353.1		285.6	10194.9	7882.07	7914.39	--	5602.51	10194.1
	285.75	17292.9	13233.8	9593.51	5787.36	17040			285.55	14849.5	7370.32	13085	--	5641.06	14814.3		285.55	10362.9	8120.45	7764.81	--	5601	10284.3
	285.7	17846.3	14098.4	9451.89	5784.65	17765.6			285.5	15334.8	7241.26	13687	--	5636.16	15292.1		285.5	10579.3	8368.78	7618.31	--	5599.43	10387.7
	285.65	18746.6	15015.1	9306.48	5781.73	18539.9			285.45	15754.7	7116.07	14297.5	--	5631.05	15782.5		285.45	10528.4	8625.18	7475.76	--	5597.87	10503.1
	285.6	19653.5	15975.2	9157.81	5778.61	19354.4			285.4	16339.2	6995.18	14908.8	--	5625.63	16278.4		285.4	10623.1	8886.06	7337.75	--	5596.27	10627.6
	285.55	20425.2	16977	9007.4	5775.31	20209.1			285.35	16843.5	6879.05	15514.1	--	5619.96	16773.2		285.35	10834.6	9148.54	7204.81	--	5594.62	10758.8
	285.5	21453.6	18007.5	8856.02	5771.78	21091.7			285.3	17257.5	6768.06	16106.3	--	5614.07	17260.3		285.3	11077.1	9408.74	7077.35	--	5592.88	10893.2
	285.45	22327.6	19055.1	8704.44	5768.06	21991.5			285.25	17860.3	6662.32	16676.6	--	5607.88	17731.1		285.25	11099.7	9663.23	6955.79	--	5591.14	11027.9
	285.4	23380.8	20108.1	8553.27	5764.09	22897.3			285.2	18140.7	6562.14	17213.9	--	5601.54	18174.5		285.2	11151.3	9906.7	6840.35	--	5589.37	11157.7
	285.35	24191.9	21151	8403.19	5759.94	23794.3			285.15	18326	6467.65	17712.9	--	5595.11	18585.4		285.15	11161.3	10135.1	6731.19	--	5587.61	11278.7
	285.3	24805.4	22170.2	8255.3	5755.66	24669.8			285.1	18783.4	6378.7	18165.8	--	5588.44	18956		285.1	11155.8	10345.5	6628.41	--	5585.85	11388
	285.25	25586.8	23140.8	8110.07	5751.19	25499.7			285.05	19283.5	6295.2	18565.1	--	5581.51	19278.8		285.05	11448.4	10530.1	6531.9	--	5583.99	11478
	285.2	26000.9	24053	7967.86	5746.64	26274.2			285	19741.3	6217.06	18897.1	--	5574.35	19539.8		285	11622	10687.3	6441.65	--	5582.08	11546.9
	285.15	26835.3	24890.9	7828.98	5741.89	26978			284.95	20081	6144.28	19158.7	--	5567.01	19736		284.95	11522.7	10815.3	6357.62	--	5580.2	11592.7
	285.1	27442.1	25621.6	7693.81	5737	27578.4			284.9	19990.7	6076.88	19348.3	--	5559.72	19865.5		284.9	11582.3	10905.3	6279.61	--	5578.3	11606.7
	285.05	27629.7	26246.7	7562.74	5732.08	28077.3			284.85	19730	6014.61	19462.4	--	5552.55	19924.5		284.85	11685.5	10960.3	6207.4	--	5576.36	11591.4
	285	27883.4	26749.6	7436.71	5727.09	28459.2			284.8	19651.4	5957.15	19496.6	--	5545.42	19908.4		284.8	11475.4	10979.7	6140.86	--	5574.49	11546.1
	284.95	28382.3	27101.8	7315.69	5721.99	28695.5			284.75	19499.5	5904.28	19442.2	--	5538.37	19808.1		284.75	11270.8	10956.1	6079.75	--	5572.69	11463.2
	284.9	28688.2	27316.5	7199.41	5716.82	28799			284.7	19372.7	5855.72	19310.1	--	5531.37	19634.4		284.7	11408.9	10897	6023.68	--	5570.84	11349.9
	284.85	28220.7	27381	7088.16	5711.76	28757.4			284.65	19484.9	5811.07	19102.4	--	5524.31	19389.1		284.65	11133.9	10802.7	5972.51	--	5569.08	11206.2
	284.8	28005.5	27281.1	6981.91	5706.74	28556.3			284.6	19044.8	5770.35	18823	--	5517.48	19075.9		284.6	10981.2	10670.8	5925.9	--	5567.37	11029.4
	284.75	28116.2	27039.8	6880.62	5701.69	28218.7			284.55	18673.3	5733.24	18470.7	--	5510.82	18693.1		284.55	10896.2	10509.7	5883.55	--	5565.68	10827.6
	284.7	27649.8	26651.2	6785.02	5696.75	27739.5			284.5	18391.1	5699.44	18055.1	--	5504.31	18250.2		284.5	10634	10321.2	5845.22	--	5564.07	10602.3
	284.65	27250.1	26119.5	6695.03	5691.9	27122.6			284.45	17846.3	5668.83	17586.8	--	5498.07	17757.6		284.45	10413.7	10107.4	5810.61	--	5562.54	10355.4
	284.6	26680.1	25471.7	6609.99	5687.18	26394.5			284.4	17204.6	5641.21	17073.3	--	5492.15	17222.4		284.4	10102.2	9875.6	5779.47	--	5561.1	10094
	284.55	25658.1	24710.4	6529.92	5682.68	25557.6			284.35	16662.5	5616.29	16521.8	--	5486.5	16651.6		284.35	9919.34	9628.76	5751.5	--	5559.72	9820.54
	284.5	24780.5	23853.1	6454.67	5678.39	24629.4			284.3	16123.6	5593.85	15937.7	--	5481.12	16050.4		284.3	9446.36	9371.23	5726.52	--	5558.49	9539.26
	284.45	24061.8	22924.5	6384.08	5674.25	23634.3			284.25	15507.6	5573.71	15333.8	--	5476.05	15431.4		284.25	9456.96	9108.02	5704.13	--	5557.25	9254.89
	284.4	23014	21934.5	6318.48	5670.34	22582.6			284.2	14800.2	5555.74	14717.6	--	5471.33	14802		284.2	9107.75	8842.75	5684.22	--	5556.13	8970.84
	284.35	21904.4	20904.1	6257.89	5666.69	21495.2			284.15	14166	5539.7	14096.3	--	5466.94	14169.1		284.15	8692.47	8579.32	5666.59	--	5555.14	8690.77
	284.3	20720.6	19851.6	6201.5	5663.3	20389.8			284.1	13627	5525.38	13477.1	--	5462.81	13539.7		284.1	8514.56	8320.47	5650.95	--	5554.2	8417.23
	284.25	19665.3	18791.4	6149.14	5660.15	19280.4			284.05	13195.2	5512.57	12866.9	--	5458.9	12920.5		284.05	8012.48	8069.94	5637.22	--	5553.42	8153.74
	284.2	18569.2	17738.7	6100.63	5657.24	18182.1			284	12497.7	5501.27	12270.7	--	5455.34	12316.6		284	7804.09	7829.44	5625.12	--	5552.71	7901.86
	284.15	17606	16704.6	6055.79	5654.56	17105.9			283.95	11816.7	--	11693	--	5452.12	11732.2		283.95	7591.07	7600.01	--	--	5552.06	7662.44
	284.1	16133.5	15704.9	6014.75	5652.2	16067.4			283.9	11230.7	--	11137.6	--	5449.2	11171		283.9	7497.65	7384.97	--	--	5551.45	7438.68
	284.05	14926.5	14744.5	5977.53	5650.11	15071.9			283.85	10691.7	--	10611.3	--	5446.55	10639.7		283.85	7212.77	7183.74	--	--	5550.92	7229.84
	284	13962	13828.3	5943.36	5648.24	14123.5			283.8	10047.2	--	10113	--	5444.22	10137		283.8	6929.09	6996.31	--	--	5550.48	7035.78
	283.95	13043.4	12971.3	5912.05	5646.57	13236.8			283.75	9593.98	--	9644.02	--	5442.13	9664.32		283.75	6789.69	6825.54	--	--	5550.09	6859.27
	283.9	12115.1	12168.1	5883.44	5645.12	12406.4			283.7	9020.06	--	9205.39	--	5440.32	9222.51		283.7	6800.28	6668.76	--	--	5549.69	6697.51
	283.85	11429.2	11420.4	5857.33	5643.82	11634			283.65	8587.84	--	8799.76	--	5438.72	8814.15		283.65	6709.2	6525.81	--	--	5549.33	6550.26
	283.8	10581.7	10739.3	5833.68	5642.7	10930.3			283.6	8329.38	--	8427.04	--	5437.26	8439.12		283.6	6377.36	6398.5	--	--	5549.07	6419.25
	283.75	9984.24	10113.7	5812.56	5641.73	10284.5			283.55	8069.4	--	8084.33	--	5435.93	8094.46		283.55	6350.36	6283.62	--	--	5548.81	6301.19
	283.7	9270.69	9544.26	5793.41	5640.91	9696.76			283.5	7767.05	--	7770.85	--	5434.75	7779.32		283.5	6115.32	6181.07	--	--	5548.63	6195.92
	283.65	8818.33	9035.99	5776.06	5640.2	9171.85			283.45	7421.83	--	7485.57	--	5433.75	7492.63		283.45	6004.74	6091.26	--	--	5548.49	6103.77
	283.6	8524.59	8577.42	5760.34	5639.55	8698.21			283.4	7324.6	--	7230.81	--	5432.79	7236.68		283.4	5946.69	6011.54	--	--	5548.36	6022.06
	283.55	7963.19	8168.54	5746.19	5639.02	8275.7			283.35	7010.01	--	7001.36	--	5431.99	7006.22		283.35	5883.33	5941.73	--	--	5548.26	5950.57
	283.5	7618.81	7809.77	5733.47	5638.58	7904.67			283.3	6617.7	--	6795.54	--	5431.39	6799.57		283.3	5953.5	5881.43	--	--	5548.13	5888.82
	283.45	7312.94	7491.3	5722.3	5638.2	7575.4			283.25	6490.78	--	6611.65	--	5430.86	6614.98		283.25	5863.72	5828.69	--	--	5548.03	5834.87
	283.4	7087.04	7212.75	5712.25	5637.87	7287.12			283.2	6357.47	--	6449.28	--	5430.39	6452.01		283.2	5970.4	5783.36	--	--	5547.89	5788.51
	283.35	6819.21	6971.9	5703.24	5637.61	7037.54			283.15	6298.18	--	6306.94	--	5429.95	6309.19		283.15	5729.51	5744.75	--	--	5547.84	5749.03
	283.3	6653.88	6761.25	5695.18	5637.38	6819.05			283.1	6242.85	--	6181.32	--	5429.54	6183.17		283.1	5656.81	5711.47	--	--	5547.8	5715.02
	283.25	6532.76	6580.42	5687.97	5637.18	6631.21			283.05	6060.32	--	6070.99	--	5429.22	6072.49		283.05	5451.59	5683.43	--	--	5547.77	5686.37
	283.2	6308.25	6426.07	--	5637.03	6470.6			283	5855.94	--	5974.5	--	5429	5975.73		283	5312.27	5659.71	--	--	5547.7	5662.14
	283.15	6222.51	6292.93	--	5636.9	6332.03			282.95	5848.64	--	5891.91	--	5428.79	5892.91		282.95	5464.65	--	--	--	5547.67	5641.58
	283.1	6062.6	6180.76	--	5636.8	6215.02			282.9	5816.59	--	5820.32	--	5428.6	5821.14		282.9	5660.21	--	--	--	5547.63	5624.57
	283.05	5905.92	6086.09	--	5636.74	6116.05			282.85	5718.97	--	5758.41	--	5428.45	5759.07		282.85	5573.47	--	--	--	5547.63	5610.37
	283	5935.1	6005.51	--	5636.67	6031.64			282.8	5612.59	--	5705.09	--	5428.36	5705.62		282.8	5430.18	--	--	--	5547.59	5598.42
	282.95	6092.7	5938.8	--	5636.57	5961.55			282.75	5625.82	--	5659.65	--	5428.26	5660.08		282.75	5472.71	--	--	--	5547.57	5588.73
	282.9	5952.36	5883.07	--	5636.5	5902.82			282.7	5612.53	--	5621.37	--	5428.16	5621.71		282.7	5543.62	--	--	--	5547.56	5580.72
	282.85	5780.65	5836.28	--	5636.47	5853.46			282.65	5648.86	--	5588.69	--	5428.05	5588.97		282.65	5561.32	--	--	--	5547.56	5574.08
	282.8	5754.49	5798.29	--	5636.44	5813.2			282.6	5596.44	--	5560.94	--	5427.97	5561.16		282.6	5491.74	--	--	--	5547.54	5568.78
	282.75	5718.4	5766.83	--	5636.42	5779.75			282.55	5480.18	--	5537.51	--	5427.94	5537.69		282.55	5523.65	--	--	--	5547.53	5564.43
	282.7	5751.21	5740.73	--	5636.39	5751.89			282.5	5530.68	--	5518.14	--	5427.89	5518.28		282.5	5562.39	--	--	--	5547.53	5560.89
	282.65	5818.11	5719.91	--	5636.35	5729.54			282.45	5572.35	--	5501.9	--	5427.82	5502.02		282.45	5556.55	--	--	--	5556.55	5567.12
	282.6	5651.51	5702.84	--	5636.35	5711.12			282.4	5517.12	--	5488.32	--	5427.77	5488.41		282.4	5405.44	--	--	--	5405.44	5413.74
	282.55	5785.09	5688.85	--	5636.32	5695.99			282.35	5478.47	--	5477	--	5427.74	5477.07		282.35	5432.43	--	--	--	5432.43	5438.92
	282.5	5722.11	5677.89	--	5636.3	5684.02			282.3	5409.85	--	5467.68	--	5427.74	5467.73		282.3	5472.42	--	--	--	5472.42	5477.49
	282.45	5700.06	5668.97	--	5636.28	5674.23			282.25	5403.81	--	5460.1	--	5427.72	5460.15		282.25	5711.32	--	--	--	5711.32	5715.26
	282.4	5627.69	5661.8	--	5636.28	5666.31			282.2	5421.73	--	5453.85	--	5427.72	5453.89		282.2	5575.99	--	--	--	5575.99	5579.03
	282.35	5549.48	5656.22	--	5636.26	5660.07			282.15	5338.82	--	5448.66	--	5427.68	5448.69		282.15	5522.04	--	--	--	5522.04	5524.39
	282.3	5748.37	5651.72	--	5636.24	5655.01			282.1	5345.79	--	5444.41	--	5427.63	5444.43		282.1	5484.14	--	--	--	5484.14	5485.94
	282.25	5739.97	5648.17	--	5636.21	5650.97			282.05	5381.05	--	5441.02	--	5427.61	5441.03		282.05	5575.67	--	--	--	5575.67	5577.05
	282.2	5533.3	5645.42	--	5636.19	5647.81			282	5521.07	--	5438.25	--	5427.56	5438.26		282	5494	--	--	--	5494	5495.05
	282.15	5635.3	5642.38	--	5635.3	5644.4			281.95	5490.81	--	--	--	5427.53	--		281.95	5581.83	--	--	--	5581.83	--
	282.1	5642.86	5648.26	--	5642.86	5649.98			281.9	5362.59	--	--	--	5427.5	--		281.9	5463.4	--	--	--	5463.4	--
	282.05	5640.57	5644.69	--	5640.57	5646.15			281.85	5369.03	--	--	--	5427.47	--		281.85	5455.82	--	--	--	5455.82	--
	282	5564.79	5567.91	--	5564.79	5569.13			281.8	5477.98	--	--	--	5427.44	--		281.8	5435.04	--	--	--	5435.04	--
	281.95	5568.37	--	--	5568.37	--			281.75	5435.14	--	--	--	5427.44	--		281.75	5439.84	--	--	--	5439.84	--
	281.9	5434.88	--	--	5434.88	--			281.7	5415.06	--	--	--	5427.43	--		281.7	5455.66	--	--	--	5455.66	--
	281.85	5570.41	--	--	5570.41	--			281.65	5424.31	--	--	--	5427.43	--		281.65	5512.09	--	--	--	5512.09	--
	281.8	5686.6	--	--	5686.6	--			281.6	5407.37	--	--	--	5427.42	--		281.6	5563.58	--	--	--	5563.58	--
	281.75	5708.15	--	--	5708.15	--			281.55	5436.33	--	--	--	5427.42	--		281.55	5509.36	--	--	--	5509.36	--
	281.7	5573.66	--	--	5573.66	--			281.5	5386.76	--	--	--	5427.4	--		281.5	5383.96	--	--	--	5383.96	--
	281.65	5529.76	--	--	5529.76	--			281.45	5411.58	--	--	--	5427.39	--		281.45	5514.43	--	--	--	5514.43	--
	281.6	5529.7	--	--	5529.7	--			281.4	5467.84	--	--	--	5427.37	--		281.4	5451.64	--	--	--	5451.64	--
	281.55	5472.11	--	--	5472.11	--			281.35	5427.4	--	--	--	5427.37	--		281.35	5477.93	--	--	--	5477.93	--
	281.5	5576.21	--	--	5576.21	--			281.3	5379.56	--	--	--	5427.34	--		281.3	5368.71	--	--	--	5368.71	--
	281.45	5635.84	--	--	5635.84	--			281.25	5428.69	--	--	--	5427.34	--		281.25	5367.61	--	--	--	5367.61	--
	281.4	5646.72	--	--	5646.72	--			281.2	5473.78	--	--	--	5473.78	--		281.2	5359.13	--	--	--	5359.13	--
	281.35	5498.08	--	--	5498.08	--			281.15	5431.3	--	--	--	5431.3	--		281.15	5448.7	--	--	--	5448.7	--
	281.3	5529.11	--	--	5529.11	--			281.1	5417.57	--	--	--	5417.57	--		281.1	5299.5	--	--	--	5299.5	--
	281.25	5547.44	--	--	5547.44	--			281.05	5296.32	--	--	--	5296.32	--		281.05	5428.92	--	--	--	5428.92	--
	281.2	5561.71	--	--	5561.71	--			281	5222.84	--	--	--	5222.84	--		281	5528.28	--	--	--	5528.28	--
	281.15	5558.73	--	--	5558.73	--			280.95	5319.09	--	--	--	5319.09	--		280.95	5625.36	--	--	--	5625.36	--
	281.1	5532.55	--	--	5532.55	--			280.9	5319.31	--	--	--	5319.31	--		280.9	5591.1	--	--	--	5591.1	--
	281.05	5570.62	--	--	5570.62	--			280.85	5291.98	--	--	--	5291.98	--		280.85	5469.68	--	--	--	5469.68	--
	281	5477.77	--	--	5477.77	--			280.8	5349.29	--	--	--	5349.29	--		280.8	5490.09	--	--	--	5490.09	--
	280.95	5505.56	--	--	5505.56	--			280.75	5459.88	--	--	--	5459.88	--		280.75	5534.7	--	--	--	5534.7	--
	280.9	5518.88	--	--	5518.88	--			280.7	5341.18	--	--	--	5341.18	--		280.7	5370.95	--	--	--	5370.95	--
	280.85	5553.21	--	--	5553.21	--			280.65	5343.25	--	--	--	5343.25	--		280.65	5477.35	--	--	--	5477.35	--
	280.8	5521.58	--	--	5521.58	--			280.6	5415.96	--	--	--	5415.96	--		280.6	5360.93	--	--	--	5360.93	--
	280.75	5465.68	--	--	5465.68	--			280.55	5373.82	--	--	--	5373.82	--		280.55	5215.42	--	--	--	5215.42	--
	280.7	5459.96	--	--	5459.96	--			280.5	5313.32	--	--	--	5313.32	--		280.5	5317.17	--	--	--	5317.17	--
	280.65	5413.31	--	--	5413.31	--			280.45	5269.79	--	--	--	5269.79	--		280.45	5425.06	--	--	--	5425.06	--
	280.6	5454.63	--	--	5454.63	--			280.4	5203.94	--	--	--	5203.94	--		280.4	5443.81	--	--	--	5443.81	--
	280.55	5467.59	--	--	5467.59	--			280.35	5276.02	--	--	--	5276.02	--		280.35	5571.33	--	--	--	5571.33	--
	280.5	5498.22	--	--	5498.22	--			280.3	5296.34	--	--	--	5296.34	--		280.3	5555.78	--	--	--	5555.78	--
	280.45	5414.09	--	--	5414.09	--			280.25	5297.57	--	--	--	5297.57	--		280.25	5396.95	--	--	--	5396.95	--
	280.4	5448.45	--	--	5448.45	--			280.2	5320.96	--	--	--	5320.96	--		280.2	5358.98	--	--	--	5358.98	--
	280.35	5513.65	--	--	5513.65	--			280.15	5426.25	--	--	--	5426.25	--		280.15	5391.98	--	--	--	5391.98	--
	280.3	5571.09	--	--	5571.09	--			280.1	5402	--	--	--	5402	--		280.1	5395.6	--	--	--	5395.6	--
	280.25	5477.43	--	--	5477.43	--			280.05	5285.57	--	--	--	5285.57	--		280.05	5274.89	--	--	--	5274.89	--
	280.2	5384.49	--	--	5384.49	--			280	5320.26	--	--	--	5320.26	--		280	5309.78	--	--	--	5309.78	--
	280.15	5451.73	--	--	5451.73	--			279.95	5440.93	--	--	--	5440.93	--		279.95	5305.35	--	--	--	5305.35	--
	280.1	5594.72	--	--	5594.72	--			279.9	5479.69	--	--	--	5479.69	--		279.9	5527.5	--	--	--	5527.5	--
	280.05	5746.66	--	--	5746.66	--			279.85	5350.34	--	--	--	5350.34	--		279.85	5604.92	--	--	--	5604.92	--
	280	5545.74	--	--	5545.74	--			279.8	5314.74	--	--	--	5314.74	--		279.8	5512.65	--	--	--	5512.65	--
	279.95	5508.43	--	--	5508.43	--			279.75	5478.46	--	--	--	5478.46	--		279.75	5591.03	--	--	--	5591.03	--
	279.9	5389.37	--	--	5389.37	--			279.7	5405.61	--	--	--	5405.61	--		279.7	5451.35	--	--	--	5451.35	--
	279.85	5534.74	--	--	5534.74	--			279.65	5265.28	--	--	--	5265.28	--		279.65	5455.65	--	--	--	5455.65	--
	279.8	5635.25	--	--	5635.25	--			279.6	5254.02	--	--	--	5254.02	--		279.6	5531.49	--	--	--	5531.49	--
	279.75	5593.25	--	--	5593.25	--			279.55	5326.67	--	--	--	5326.67	--		279.55	5348.17	--	--	--	5348.17	--
	279.7	5578.89	--	--	5578.89	--			279.5	5328.58	--	--	--	5328.58	--		279.5	5422.92	--	--	--	5422.92	--
	279.65	5551.74	--	--	5551.74	--			279.45	5453.61	--	--	--	5453.61	--		279.45	5385.96	--	--	--	5385.96	--
	279.6	5560.26	--	--	5560.26	--			279.4	5397.99	--	--	--	5397.99	--		279.4	5550.06	--	--	--	5550.06	--
	279.55	5596.17	--	--	5596.17	--			279.35	5310.82	--	--	--	5310.82	--		279.35	5545.59	--	--	--	5545.59	--
	279.5	5570.75	--	--	5570.75	--			279.3	5228.75	--	--	--	5228.75	--		279.3	5457.54	--	--	--	5457.54	--
	279.45	5547.44	--	--	5547.44	--			279.25	5239.39	--	--	--	5239.39	--		279.25	5462.06	--	--	--	5462.06	--
	279.4	5582.98	--	--	5582.98	--			279.2	5310.63	--	--	--	5310.63	--		279.2	5343.48	--	--	--	5343.48	--
	279.35	5601.87	--	--	5601.87	--			279.15	5384.28	--	--	--	5384.28	--		279.15	5302.05	--	--	--	5302.05	--
	279.3	5504.28	--	--	5504.28	--			279.1	5391.54	--	--	--	5391.54	--		279.1	5498.38	--	--	--	5498.38	--
	279.25	5527.54	--	--	5527.54	--			279.05	5399.95	--	--	--	5399.95	--		279.05	5450.64	--	--	--	5450.64	--
	279.2	5638.16	--	--	5638.16	--			279	5416.03	--	--	--	5416.03	--		279	5493.78	--	--	--	5493.78	--
	279.15	5559.75	--	--	5559.75	--			278.95	5443.78	--	--	--	5443.78	--		278.95	5633.46	--	--	--	5633.46	--
	279.1	5435.79	--	--	5435.79	--			278.9	5384.54	--	--	--	5384.54	--		278.9	5507.73	--	--	--	5507.73	--
	279.05	5428.75	--	--	5428.75	--			278.85	5314.63	--	--	--	5314.63	--		278.85	5466	--	--	--	5466	--
	279	5527.42	--	--	5527.42	--			278.8	5358.05	--	--	--	5358.05	--		278.8	5357.43	--	--	--	5357.43	--
	278.95	5555.71	--	--	5555.71	--			278.75	5402.83	--	--	--	5402.83	--		278.75	5511.37	--	--	--	5511.37	--
	278.9	5664.21	--	--	5664.21	--			278.7	5432.46	--	--	--	5432.46	--		278.7	5431.75	--	--	--	5431.75	--
	278.85	5526.76	--	--	5526.76	--			278.65	5357.71	--	--	--	5357.71	--		278.65	5461.24	--	--	--	5461.24	--
	278.8	5493.02	--	--	5493.02	--			278.6	5292.74	--	--	--	5292.74	--		278.6	5390.5	--	--	--	5390.5	--
	278.75	5527.84	--	--	5527.84	--			278.55	5297.12	--	--	--	5297.12	--		278.55	5422.96	--	--	--	5422.96	--
	278.7	5451.31	--	--	5451.31	--			278.5	5298.99	--	--	--	5298.99	--		278.5	5594.42	--	--	--	5594.42	--
	278.65	5577.72	--	--	5577.72	--			278.45	5297.65	--	--	--	5297.65	--		278.45	5444.54	--	--	--	5444.54	--
	278.6	5578.66	--	--	5578.66	--			278.4	5288.42	--	--	--	5288.42	--		278.4	5575.76	--	--	--	5575.76	--
	278.55	5615.77	--	--	5615.77	--			278.35	5312.95	--	--	--	5312.95	--		278.35	5563.98	--	--	--	5563.98	--
	278.5	5590.95	--	--	5590.95	--			278.3	5442.07	--	--	--	5442.07	--		278.3	5469.48	--	--	--	5469.48	--
	278.45	5665.39	--	--	5665.39	--			278.25	5492.49	--	--	--	5492.49	--		278.25	5628.06	--	--	--	5628.06	--
	278.4	5588.24	--	--	5588.24	--			278.2	5423.01	--	--	--	5423.01	--		278.2	5562.72	--	--	--	5562.72	--
	278.35	5488.87	--	--	5488.87	--			278.15	5318.36	--	--	--	5318.36	--		278.15	5717.62	--	--	--	5717.62	--
	278.3	5456.13	--	--	5456.13	--			278.1	5291.69	--	--	--	5291.69	--		278.1	5402.31	--	--	--	5402.31	--
	278.25	5415.31	--	--	5415.31	--			278.05	5280.11	--	--	--	5280.11	--		278.05	5605.22	--	--	--	5605.22	--
	278.2	5655.49	--	--	5655.49	--			278	5303.97	--	--	--	5303.97	--		278	5450.77	--	--	--	5450.77	--
	278.15	5642.8	--	--	5642.8	--			277.95	5419.56	--	--	--	5419.56	--		277.95	5498.59	--	--	--	5498.59	--
	278.1	5572.62	--	--	5572.62	--			277.9	5284.93	--	--	--	5284.93	--		277.9	5557.78	--	--	--	5557.78	--
	278.05	5499.1	--	--	5499.1	--			277.85	5163.27	--	--	--	5163.27	--		277.85	5333.11	--	--	--	5333.11	--
	278	5557.95	--	--	5557.95	--			277.8	5270.86	--	--	--	5270.86	--		277.8	5414.66	--	--	--	5414.66	--
	277.95	5535.71	--	--	5535.71	--			277.75	5344.95	--	--	--	5344.95	--		277.75	5462.74	--	--	--	5462.74	--
	277.9	5656.61	--	--	5656.61	--			277.7	5333.01	--	--	--	5333.01	--		277.7	5352.12	--	--	--	5352.12	--
	277.85	5557.84	--	--	5557.84	--			277.65	5424.86	--	--	--	5424.86	--		277.65	5528.85	--	--	--	5528.85	--
	277.8	5511.82	--	--	5511.82	--			277.6	5459.19	--	--	--	5459.19	--		277.6	5495.1	--	--	--	5495.1	--
	277.75	5509.5	--	--	5509.5	--			277.55	5430.4	--	--	--	5430.4	--		277.55	5528.88	--	--	--	5528.88	--
	277.7	5450.37	--	--	5450.37	--			277.5	5367.36	--	--	--	5367.36	--		277.5	5295.36	--	--	--	5295.36	--
	277.65	5500.91	--	--	5500.91	--			277.45	5407.44	--	--	--	5407.44	--		277.45	5394.06	--	--	--	5394.06	--
	277.6	5525.73	--	--	5525.73	--			277.4	5335.83	--	--	--	5335.83	--		277.4	5457.9	--	--	--	5457.9	--
	277.55	5401.1	--	--	5401.1	--			277.35	5286.74	--	--	--	5286.74	--		277.35	5562.59	--	--	--	5562.59	--
	277.5	5426.76	--	--	5426.76	--			277.3	5308.49	--	--	--	5308.49	--		277.3	5508.62	--	--	--	5508.62	--
	277.45	5417.34	--	--	5417.34	--			277.25	5353.73	--	--	--	5353.73	--		277.25	5528.81	--	--	--	5528.81	--
	277.4	5579.86	--	--	5579.86	--			277.2	5389.22	--	--	--	5389.22	--		277.2	5463.92	--	--	--	5463.92	--
	277.35	5578.6	--	--	5578.6	--			277.15	5361.09	--	--	--	5361.09	--		277.15	5549.41	--	--	--	5549.41	--
	277.3	5499.58	--	--	5499.58	--			277.1	5340.91	--	--	--	5340.91	--		277.1	5709.53	--	--	--	5709.53	--
	277.25	5425.12	--	--	5425.12	--			277.05	5352.99	--	--	--	5352.99	--		277.05	5563.99	--	--	--	5563.99	--
	277.2	5417.37	--	--	5417.37	--			277	5413.96	--	--	--	5413.96	--		277	5480.28	--	--	--	5480.28	--
	277.15	5631.14	--	--	5631.14	--			276.95	5374.11	--	--	--	5374.11	--		276.95	5571.14	--	--	--	5571.14	--
	277.1	5612.28	--	--	5612.28	--			276.9	5350.1	--	--	--	5350.1	--		276.9	5577.17	--	--	--	5577.17	--
	277.05	5599.15	--	--	5599.15	--			276.85	5361.74	--	--	--	5361.74	--		276.85	5507.66	--	--	--	5507.66	--
	277	5615.25	--	--	5615.25	--			276.8	5376.7	--	--	--	5376.7	--		276.8	5442.87	--	--	--	5442.87	--
	276.95	5539.29	--	--	5539.29	--			276.75	5309.34	--	--	--	5309.34	--		276.75	5428.18	--	--	--	5428.18	--
	276.9	5426.52	--	--	5426.52	--			276.7	5363.83	--	--	--	5363.83	--		276.7	5410.02	--	--	--	5410.02	--
	276.85	5459.88	--	--	5459.88	--			276.65	5350.61	--	--	--	5350.61	--		276.65	5575.04	--	--	--	5575.04	--
	276.8	5557.35	--	--	5557.35	--			276.6	5209.28	--	--	--	5209.28	--		276.6	5420.03	--	--	--	5420.03	--
	276.75	5494.5	--	--	5494.5	--			276.55	5262.02	--	--	--	5262.02	--		276.55	5623.39	--	--	--	5623.39	--
	276.7	5564.98	--	--	5564.98	--			276.5	5298.86	--	--	--	5298.86	--		276.5	5273.02	--	--	--	5273.02	--
	276.65	5475.94	--	--	5475.94	--			276.45	5299.55	--	--	--	5299.55	--		276.45	5435.83	--	--	--	5435.83	--
	276.6	5512.66	--	--	5512.66	--			276.4	5378.43	--	--	--	5378.43	--		276.4	5514.84	--	--	--	5514.84	--
	276.55	5621.66	--	--	5621.66	--			276.35	5364.61	--	--	--	5364.61	--		276.35	5422.87	--	--	--	5422.87	--
	276.5	5622.55	--	--	5622.55	--			276.3	5388.31	--	--	--	5388.31	--		276.3	5499.8	--	--	--	5499.8	--
	276.45	5680.41	--	--	5680.41	--			276.25	5333.08	--	--	--	5333.08	--		276.25	5687.29	--	--	--	5687.29	--
	276.4	5592.32	--	--	5592.32	--			276.2	5267.97	--	--	--	5267.97	--		276.2	5635.04	--	--	--	5635.04	--
	276.35	5553.6	--	--	5553.6	--			276.15	5396.39	--	--	--	5396.39	--		276.15	5359.83	--	--	--	5359.83	--
	276.3	5363.51	--	--	5363.51	--			276.1	5408.02	--	--	--	5408.02	--		276.1	5473.1	--	--	--	5473.1	--
	276.25	5396.75	--	--	5396.75	--			276.05	5378.32	--	--	--	5378.32	--		276.05	5565.76	--	--	--	5565.76	--
	276.2	5467.36	--	--	5467.36	--			276	5383.79	--	--	--	5383.79	--		276	5402.86	--	--	--	5402.86	--
	276.15	5489.84	--	--	5489.84	--			275.95	5388.06	--	--	--	5388.06	--		275.95	5298.93	--	--	--	5298.93	--
	276.1	5601.66	--	--	5601.66	--			275.9	5492.24	--	--	--	5492.24	--		275.9	5350.16	--	--	--	5350.16	--
	276.05	5548.23	--	--	5548.23	--			275.85	5469.03	--	--	--	5469.03	--		275.85	5371.12	--	--	--	5371.12	--
	276	5498.52	--	--	5498.52	--			275.8	5407.38	--	--	--	5407.38	--		275.8	5514.75	--	--	--	5514.75	--
	275.95	5563.69	--	--	5563.69	--			275.75	5466.7	--	--	--	5466.7	--		275.75	5349.64	--	--	--	5349.64	--
	275.9	5574.53	--	--	5574.53	--			275.7	5465.97	--	--	--	5465.97	--		275.7	5312.27	--	--	--	5312.27	--
	275.85	5578.43	--	--	5578.43	--			275.65	5400.99	--	--	--	5400.99	--		275.65	5529.36	--	--	--	5529.36	--
	275.8	5522.81	--	--	5522.81	--			275.6	5389.25	--	--	--	5389.25	--		275.6	5568.39	--	--	--	5568.39	--
	275.75	5386.39	--	--	5386.39	--			275.55	5333.46	--	--	--	5333.46	--		275.55	5544.91	--	--	--	5544.91	--
	275.7	5367.65	--	--	5367.65	--			275.5	5342.03	--	--	--	5342.03	--		275.5	5681.7	--	--	--	5681.7	--

## Sheet: Figure 2d
	Fresh sample									TMCT Sample							TMCT +CC Sample
	Binding energy / eV	experimental	C-NH2 I	C-NH2 II	background	fit envelope				Binding energy / Ev	experimental	C-NH2 and C-NO	C-NO2	background	fit envelope		Binding energy / Ev	experimental	background	fit envelope
	410.6	6687.85	--	6687.85	6687.85	6687.85				410.6	5832.62		--	5832.62	--		410.6	5325.45	5325.45	5325.45	--
	410.55	6563.1	--	6563.1	6563.1	6563.1				410.55	5776.99		--	5776.99	--		410.55	5165.59	5165.59	5165.59	--
	410.5	6700.93	--	6700.93	6700.93	6700.93				410.5	5872.64		--	5872.64	--		410.5	5237.08	5237.08	5237.08	--
	410.45	6790.14	--	6790.14	6790.14	6790.14				410.45	5853.63		--	5853.63	--		410.45	5185.12	5185.12	5185.12	--
	410.4	6770.5	--	6770.5	6770.5	6770.5				410.4	5759.48		--	5759.48	--		410.4	5236.34	5236.34	5236.34	--
	410.35	6695.17	--	6695.17	6695.17	6695.17				410.35	5742.58		--	5742.58	--		410.35	5339.94	5339.94	5339.94	--
	410.3	6705.4	--	6705.4	6705.4	6705.4				410.3	5781.39		--	5781.39	--		410.3	5317.82	5317.82	5317.82	--
	410.25	6625.4	--	6625.4	6625.4	6625.4				410.25	5748.1		--	5748.1	--		410.25	5272.24	5272.24	5272.24	--
	410.2	6685.21	--	6685.21	6685.21	6685.21				410.2	5804.51		--	5804.51	--		410.2	4937.83	4937.83	4937.83	--
	410.15	6627.56	--	6627.56	6627.56	6627.56				410.15	5900.29		--	5900.29	--		410.15	5119.78	5119.78	5119.78	--
	410.1	6657.69	--	6657.69	6657.69	6657.69				410.1	5822.42		--	5822.42	--		410.1	5330.04	5330.04	5330.04	--
	410.05	6667.14	--	6667.14	6667.14	6667.14				410.05	5695.59		--	5695.59	--		410.05	5214.23	5214.23	5214.23	--
	410	6698.69	--	6698.69	6698.69	6698.69				410	5740.73		--	5740.73	--		410	5335.59	5335.59	5335.59	--
	409.95	6564.36	--	6564.36	6564.36	6564.36				409.95	5810.6		--	5810.6	--		409.95	5213.2	5213.2	5213.2	--
	409.9	6489.79	--	6489.79	6489.79	6489.79				409.9	5838.07		--	5838.07	--		409.9	5198.79	5198.79	5198.79	--
	409.85	6537.93	--	6537.93	6537.93	6537.93				409.85	5796.26		--	5796.26	--		409.85	5186.4	5186.4	5186.4	--
	409.8	6570.38	--	6570.38	6570.38	6570.38				409.8	5756.17		--	5756.17	--		409.8	5301.83	5301.84	5301.83	--
	409.75	6506.04	--	6506.04	6506.04	6506.04				409.75	5837.79		--	5815.91	--		409.75	5245.61	5245.62	5245.61	--
	409.7	6557.47	--	6557.47	6557.47	6557.47				409.7	5853.71		--	5815.95	--		409.7	5262.92	5262.93	5262.92	--
	409.65	6528.9	--	6528.9	6528.9	6528.9				409.65	5785.15		--	5815.98	--		409.65	5289.21	5289.22	5289.21	--
	409.6	6599.04	--	6599.04	6599.04	6599.04				409.6	5723.63		--	5816.07	--		409.6	5235.17	5235.18	5235.17	--
	409.55	6540.76	--	6540.76	6540.76	6540.76				409.55	5706.3		--	5816.18	--		409.55	5237.39	5237.4	5237.39	--
	409.5	6604.15	--	6604.15	6604.15	6604.15				409.5	5669.43		--	5816.32	--		409.5	5298.94	5298.95	5298.94	--
	409.45	6587.48	--	6587.48	6587.48	6587.48				409.45	5619.31		--	5816.52	--		409.45	5307.87	5307.88	5307.87	--
	409.4	6581.31	--	6581.31	6581.31	6581.31				409.4	5739.59		--	5816.59	--		409.4	5066.74	5066.75	5066.74	--
	409.35	6600.84	--	6600.84	6600.84	6600.84				409.35	5838.65		--	5816.62	--		409.35	5286.18	5286.19	5286.18	--
	409.3	6590.69	--	6590.69	6590.69	6590.69				409.3	5830.53		--	5816.63	--		409.3	5333.15	5333.17	5333.15	--
	409.25	6710.7	--	6710.7	6710.7	6710.7				409.25	5752.55		--	5816.69	--		409.25	5326.09	5326.11	5326.09	--
	409.2	6656.81	--	6656.81	6656.81	6656.81				409.2	5793.33		--	5816.72	--		409.2	5427.31	5427.33	5427.31	--
	409.15	6617.54	--	6617.54	6617.54	6617.54				409.15	5874.37		--	5816.77	--		409.15	5225.91	5225.93	5225.91	--
	409.1	6666.85	--	6666.85	6666.85	6666.85				409.1	5749.94		--	5816.84	--		409.1	5400.79	5400.81	5400.79	--
	409.05	6630.49	--	6630.49	6630.49	6630.49				409.05	5675.55		--	5816.98	--		409.05	5299.64	5299.66	5299.64	--
	409	6607.63	--	6607.63	6607.63	6607.63				409	5712.9		--	5817.08	--		409	5257.33	5257.36	5257.33	--
	408.95	6528.98	--	6528.98	6528.98	6528.98				408.95	5674.27		--	5817.22	--		408.95	5335.84	5335.87	5335.84	--
	408.9	6525.25	--	6525.25	6525.25	6525.25				408.9	5785.24		--	5817.25	--		408.9	5181.98	5182.01	5181.98	--
	408.85	6773.36	--	6773.36	6773.36	6773.36				408.85	5869.82		--	5817.3	--		408.85	5062.41	5062.45	5062.41	--
	408.8	6637.65	--	6637.65	6637.65	6637.65				408.8	5779.43		--	5817.34	--		408.8	5366.62	5366.66	5366.62	--
	408.75	6632.08	--	6632.08	6632.08	6632.08				408.75	5693.04		--	5817.46	--		408.75	5278.22	5278.26	5278.22	--
	408.7	6538	--	6538.01	6538	6538.01				408.7	5740.79		--	5817.54	--		408.7	5252.39	5252.44	5252.39	--
	408.65	6527.15	--	6527.16	6527.15	6527.16				408.65	5863.97		--	5817.59	--		408.65	5235.3	5235.35	5235.3	--
	408.6	6569.17	--	6569.18	6569.17	6569.18				408.6	5909.82		--	5817.68	--		408.6	5268.4	5268.46	5268.4	--
	408.55	6625.3	--	6625.31	6625.3	6625.31				408.55	5794.61		--	5817.7	--		408.55	5257.19	5257.25	5257.19	--
	408.5	6575.11	--	6575.12	6575.11	6575.12				408.5	5740.51		--	5817.78	--		408.5	5166.62	5166.69	5166.62	--
	408.45	6631.81	--	6631.82	6631.81	6631.82				408.45	5814.76		--	5817.78	--		408.45	5306.74	5306.82	5306.74	--
	408.4	6579.98	--	6579.99	6579.98	6579.99				408.4	5933.72		--	5817.89	--		408.4	5258.2	5258.29	5258.2	--
	408.35	6524.47	--	6524.49	6524.47	6524.49				408.35	5925.65		--	5818	--		408.35	5286.64	5286.73	5286.64	--
	408.3	6591.33	--	6591.35	6591.33	6591.35				408.3	5767.5		--	5818.05	--		408.3	5326.11	5326.21	5326.11	--
	408.25	6568.87	--	6568.89	6568.87	6568.89				408.25	5700.53		--	5818.16	--		408.25	5293.4	5293.51	5293.4	--
	408.2	6438.7	--	6438.73	6438.7	6438.73				408.2	5800.45		--	5818.18	--		408.2	5219.37	5219.49	5219.37	--
	408.15	6577.86	--	6577.89	6577.86	6577.89				408.15	5837.23		--	5818.2	--		408.15	5209.12	5209.25	5209.12	--
	408.1	6815.34	--	6815.38	6815.34	6815.38				408.1	5784.78		--	5818.23	--		408.1	5127.05	5127.2	5127.05	--
	408.05	6670.1	--	6670.14	6670.1	6670.14				408.05	5912.72		--	5818.33	--		408.05	5142.57	5142.73	5142.57	--
	408	6641.97	--	6642.02	6641.97	6642.02				408	5899.47		--	5818.41	--		408	5303.14	5303.31	5303.14	--
	407.95	6654.82	--	6654.87	6654.82	6654.87				407.95	5855.02		--	5818.44	--		407.95	5470.16	5470.35	5470.16	--
	407.9	6597.08	--	6597.14	6597.08	6597.14				407.9	5806.13		--	5818.45	--		407.9	5337.91	5338.12	5337.91	--
	407.85	6612.88	--	6612.95	6612.88	6612.95				407.85	5856.18		--	5818.49	--		407.85	5202.71	5202.94	5202.71	--
	407.8	6530.73	--	6530.81	6530.73	6530.81				407.8	5916.54		--	5818.59	--		407.8	5253.02	5253.27	5253.02	--
	407.75	6464.8	--	6464.9	6464.8	6464.9				407.75	5874.7		--	5818.64	--		407.75	5363.73	5364	5363.73	--
	407.7	6567.07	--	6567.18	6567.07	6567.18				407.7	5895.41		--	5818.72	--		407.7	5118.97	5119.26	5118.97	--
	407.65	6515.66	--	6515.79	6515.66	6515.79				407.65	5969.79		--	5818.87	--		407.65	5240.66	5240.98	5240.66	--
	407.6	6547.35	--	6547.5	6547.35	6547.5				407.6	5951.35		--	5819	--		407.6	5233.53	5233.88	5233.53	--
	407.55	6635.92	--	6636.09	6635.92	6636.09				407.55	5822.95		--	5819	--		407.55	5289.52	5289.9	5289.52	--
	407.5	6650.37	--	6650.56	6650.37	6650.56				407.5	5751.66		--	5819.07	--		407.5	5283.62	5284.03	5283.62	--
	407.45	6611.41	--	6611.63	6611.41	6611.63				407.45	5802.44		--	5819.09	--		407.45	5254.37	5254.81	5254.37	--
	407.4	6619.89	--	6620.14	6619.89	6620.14				407.4	5743.68		--	5819.16	--		407.4	5268.95	5269.43	5268.95	--
	407.35	6525.79	--	6526.07	6525.79	6526.07				407.35	5771.59		--	5819.21	--		407.35	5242.63	5243.15	5242.63	--
	407.3	6493.49	--	6493.81	6493.49	6493.81				407.3	5824.62		--	5819.21	--		407.3	5308.35	5308.91	5308.35	--
	407.25	6613.49	--	6613.86	6613.49	6613.86				407.25	5774.53		--	5819.26	--		407.25	5339.59	5340.2	5339.59	--
	407.2	6550.78	--	6551.2	6550.78	6551.2				407.2	5791.3		--	5819.28	--		407.2	5345.52	5346.18	5345.52	--
	407.15	6562.93	--	6557.42	6556.94	6557.42				407.15	5804.73		--	5819.3	--		407.15	5251.54	5252.26	5251.54	--
	407.1	6557.11	--	6557.48	6556.94	6557.48				407.1	5801.85		--	5819.32	--		407.1	5221.77	5222.55	5221.77	--
	407.05	6571.89	--	6557.56	6556.94	6557.56				407.05	5796.98		--	5819.34	--		407.05	5310.22	5311.06	5310.22	--
	407	6492.97	--	6557.65	6556.95	6557.65				407	5934.91		--	5819.45	--		407	5422.15	5423.06	5422.15	--
	406.95	6644.45	--	6557.75	6556.96	6557.75				406.95	5906.05		--	5819.54	--		406.95	5369	5369.98	5369	--
	406.9	6653.51	--	6557.87	6556.98	6557.87				406.9	5857.81		--	5819.57	--		406.9	5271.27	5272.33	5271.27	--
	406.85	6575.81	--	6557.98	6556.98	6557.98				406.85	5839.07		--	5819.59	--		406.85	5197.31	5198.45	5197.31	--
	406.8	6565.7	--	6558.11	6556.98	6558.11				406.8	5775.69		--	5819.64	--		406.8	5295.26	5296.49	5295.26	--
	406.75	6675	--	6558.28	6557	6558.28				406.75	5812.57		--	5819.64	--		406.75	5224.24	5225.56	5224.24	--
	406.7	6653	--	6558.45	6557.01	6558.45				406.7	5914.59		--	5819.74	--		406.7	5331.76	5333.19	5331.76	--
	406.65	6764.33	--	6558.66	6557.04	6558.66				406.65	5840.49		--	5819.76	--		406.65	5207.2	5208.73	5207.2	--
	406.6	6555.17	--	6558.87	6557.04	6558.87				406.6	5893.58		--	5819.83	--		406.6	5161.44	5163.09	5161.44	--
	406.55	6630.66	--	6559.1	6557.05	6559.1				406.55	5906.91		--	5819.92	--		406.55	5292.04	5293.81	5292.04	--
	406.5	6574.43	--	6559.35	6557.05	6559.35				406.5	5850.51		--	5819.95	--		406.5	5523.57	5525.48	5523.57	--
	406.45	6631.68	--	6559.65	6557.06	6559.65				406.45	5835.62		--	5819.96	--		406.45	5318.94	5320.99	5318.94	--
	406.4	6708.16	--	6559.97	6557.08	6559.97				406.4	5809.05		--	5819.97	--		406.4	5142.99	5145.19	5142.99	--
	406.35	6682.22	--	6560.34	6557.1	6560.34				406.35	5737.16		--	5820.05	--		406.35	5262.56	5264.92	5262.56	--
	406.3	6558.29	--	6560.73	6557.1	6560.73				406.3	5740.98		--	5820.13	--		406.3	5353.66	5356.2	5353.66	--
	406.25	6430.1	--	6561.16	6557.12	6561.16				406.25	5857.63		--	5820.17	--		406.25	5260.52	5263.24	5260.52	--
	406.2	6478.46	--	6561.65	6557.13	6561.65				406.2	5860.87		--	5820.21	--		406.2	5359.14	5362.05	5359.14	--
	406.15	6571.71	--	6562.17	6557.13	6562.17				406.15	5831.69		--	5820.22	--		406.15	5372.43	5375.55	5372.43	--
	406.1	6521.25	--	6562.74	6557.14	6562.74				406.1	5770.35		--	5820.27	--		406.1	5379.21	5382.55	5379.21	--
	406.05	6557.1	--	6563.39	6557.14	6563.39				406.05	5879.12		--	5820.33	--		406.05	5355.5	5359.08	5355.5	--
	406	6575.42	--	6564.09	6557.14	6564.09				406	5870.37		--	5820.38	--		406	5218.63	5222.45	5218.63	--
	405.95	6593.64	--	6564.86	6557.14	6564.86				405.95	5810.5		--	5820.39	--		405.95	5290.58	5294.67	5290.58	--
	405.9	6562.77	--	6565.72	6557.14	6565.72				405.9	5751.61		--	5820.45	--		405.9	5328.62	5332.98	5328.62	--
	405.85	6540.33	--	6566.65	6557.15	6566.65				405.85	5734.82		--	5820.54	--		405.85	5302.34	5307.01	5302.34	--
	405.8	6669.97	--	6567.68	6557.16	6567.68				405.8	5735.19		--	5820.62	--		405.8	5202.03	5207	5202.03	--
	405.75	6541.29	--	6568.83	6557.16	6568.83				405.75	5729.24		--	5820.71	--		405.75	5229.25	5234.56	5229.25	--
	405.7	6533.88	--	6570.05	6557.17	6570.05				405.7	5809.73		--	5820.72	--		405.7	5350.08	5355.73	5350.08	--
	405.65	6543.14	--	6571.4	6557.17	6571.4				405.65	5877.94		--	5820.78	--		405.65	5314.49	5320.52	5314.49	--
	405.6	6479.17	--	6572.9	6557.18	6572.9				405.6	5837.31		--	5820.8	--		405.6	5264.7	5271.12	5264.7	--
	405.55	6610.32	--	6574.49	6557.19	6574.49				405.55	5738.76		--	5820.88	--		405.55	5433.47	5440.31	5433.47	--
	405.5	6604.17	--	6576.27	6557.19	6576.27				405.5	5832.63		--	5820.89	5822.24		405.5	5317.09	5324.36	5317.09	--
	405.45	6577.77	--	6578.2	6557.2	6578.2				405.45	5930.26		--	5821	5822.59		405.45	5458.88	5466.62	5458.88	--
	405.4	6654.71	--	6580.26	6557.21	6580.26				405.4	5848.07		--	5821.02	5822.89		405.4	5340.23	5348.44	5340.23	--
	405.35	6553.75	--	6582.57	6557.21	6582.57				405.35	5826.04		--	5821.03	5823.22		405.35	5383.62	5392.35	5383.62	--
	405.3	6592.57	--	6585.05	6557.22	6585.05				405.3	5811.56		--	5821.04	5823.6		405.3	5350.33	5359.59	5350.33	--
	405.25	6555.07	--	6587.66	6557.22	6587.66				405.25	5843.3		--	5821.06	5824.05		405.25	5241.71	5251.54	5241.71	--
	405.2	6523.99	--	6590.63	6557.22	6590.63				405.2	5923.76		--	5821.16	5824.64		405.2	5331.09	5341.51	5331.09	--
	405.15	6654.51	--	6593.78	6557.23	6593.78				405.15	5753.42		--	5821.23	5825.27		405.15	5277.87	5288.92	5277.87	--
	405.1	6736.08	--	6597.15	6557.26	6597.15				405.1	5774.7		--	5821.27	5825.95		405.1	5285.44	5297.15	5285.44	--
	405.05	6694.09	--	6600.91	6557.28	6600.91				405.05	5889.82		--	5821.34	5826.75		405.05	5260.64	5273.03	5260.64	--
	405	6748.03	--	6604.89	6557.3	6604.89				405	5822.87		5827.58	5821.34	5827.58		405	5371.84	5384.95	5371.84	--
	404.95	6606.55	--	6609.13	6557.31	6609.13				404.95	5797.45		5828.53	5821.37	5828.53		404.95	5286.14	5300	5286.14	--
	404.9	6575.76	--	6613.8	6557.31	6613.8				404.9	5800.29		5829.61	5821.39	5829.61		404.9	5269.04	5283.7	5269.04	--
	404.85	6689.14	--	6618.73	6557.33	6618.73				404.85	5843.19		5830.81	5821.41	5830.82		404.85	5285.12	5300.6	5285.12	--
	404.8	6659.26	--	6624.04	6557.35	6624.04				404.8	5778.9		5832.19	5821.45	5832.19		404.8	5188.74	5205.09	5188.74	5205.09
	404.75	6573.65	--	6629.82	6557.35	6629.82				404.75	5703.37		5833.79	5821.57	5833.79		404.75	5442.54	5459.78	5442.54	5459.78
	404.7	6533.47	--	6635.88	6557.35	6635.88				404.7	5764.31		5835.5	5821.62	5835.51		404.7	5424.73	5442.93	5424.73	5442.93
	404.65	6603.26	--	6642.44	6557.36	6642.44				404.65	5737.61		5837.43	5821.71	5837.44		404.65	5456.63	5475.79	5456.63	5475.79
	404.6	6874.02	--	6649.54	6557.4	6649.54				404.6	5777.51		5839.52	5821.75	5839.53		404.6	5259.45	5279.65	5259.45	5279.65
	404.55	6782.13	--	6656.97	6557.43	6656.97				404.55	5845.73		5841.8	5821.77	5841.81		404.55	5401.17	5422.42	5401.17	5422.42
	404.5	6717.41	--	6665.01	6557.46	6665.01				404.5	5889.88		5844.35	5821.84	5844.36		404.5	5337.94	5360.32	5337.94	5360.32
	404.45	6715.11	--	6673.57	6557.48	6673.57				404.45	5836.98		5847.09	5821.86	5847.11		404.45	5268.66	5292.18	5268.66	5292.18
	404.4	6673.64	--	6682.51	6557.49	6682.51				404.4	5869.44		5850.13	5821.9	5850.15		404.4	5189.81	5214.55	5189.81	5214.55
	404.35	6807.02	--	6692.24	6557.53	6692.25				404.35	6039.74		5853.6	5822.12	5853.62		404.35	5219.49	5245.46	5219.49	5245.46
	404.3	6771.11	--	6702.49	6557.56	6702.49				404.3	6136.97		5857.45	5822.43	5857.48		404.3	5306.7	5333.98	5306.7	5333.98
	404.25	6776.37	--	6713.16	6557.59	6713.16				404.25	5915.47		5861.38	5822.52	5861.42		404.25	5358.54	5387.15	5358.54	5387.15
	404.2	6731.78	--	6724.77	6557.61	6724.77				404.2	5751.24		5865.59	5822.59	5865.63		404.2	5237.61	5267.62	5237.61	5267.62
	404.15	6669.44	--	6736.86	6557.63	6736.86				404.15	5818.36		5870.03	5822.59	5870.09		404.15	5336.59	5368.03	5336.59	5368.03
	404.1	6556.03	--	6749.46	6557.63	6749.46				404.1	5777.07		5874.83	5822.64	5874.89		404.1	5361.5	5394.43	5361.5	5394.43
	404.05	6698.51	--	6763.08	6557.65	6763.09				404.05	5908.91		5879.98	5822.72	5880.05		404.05	5329.61	5364.08	5329.61	5364.08
	404	6871.55	--	6777.23	6557.69	6777.23				404	5938.42		5885.46	5822.84	5885.55		404	5358.69	5394.74	5358.69	5394.74
	403.95	6934.49	--	6792.03	6557.74	6792.04				403.95	5847.19		5891.15	5822.86	5891.26		403.95	5284.06	5324.36	5286.66	5324.36
	403.9	6878.94	--	6807.81	6557.79	6807.82				403.9	5909.15		5897.18	5822.95	5897.32		403.9	5217.23	5326.1	5286.72	5326.1
	403.85	6898.1	--	6824.11	6557.83	6824.13				403.85	5898.47		5903.48	5823.02	5903.64		403.85	5450.76	5327.99	5286.87	5327.99
	403.8	6875.51	--	6841.18	6557.88	6841.2				403.8	5928.7		5910.05	5823.12	5910.25		403.8	5424.65	5329.89	5286.99	5329.89
	403.75	6764.52	--	6859.16	6557.91	6859.19				403.75	5854.35		5916.77	5823.15	5917		403.75	5528.94	5331.95	5287.2	5331.95
	403.7	6810.2	--	6877.69	6557.94	6877.72				403.7	5798.57		5923.67	5823.18	5923.95		403.7	5490.12	5334	5287.38	5334
	403.65	6752.67	--	6897.07	6557.97	6897.11				403.65	5899.75		5930.77	5823.25	5931.1		403.65	5249.68	5335.99	5287.42	5335.99
	403.6	6873.21	--	6917.3	6558.01	6917.35				403.6	5977.22		5938.05	5823.41	5938.43		403.6	5385.07	5338.03	5287.5	5338.03
	403.55	6870.46	--	6938.06	6558.06	6938.12				403.55	5962.36		5945.36	5823.54	5945.82		403.55	5302.22	5340.1	5287.51	5340.1
	403.5	6847.37	--	6959.74	6558.1	6959.82				403.5	5952.26		5952.66	5823.67	5953.2		403.5	5361.69	5342.22	5287.58	5342.22
	403.45	6940.55	--	6982.14	6558.15	6982.23				403.45	5970.32		5959.91	5823.81	5960.54		403.45	5469.48	5344.52	5287.74	5344.52
	403.4	6939.42	--	7005.04	6558.2	7005.15				403.4	5986.43		5967.04	5823.97	5967.79		403.4	5316.92	5346.69	5287.77	5346.69
	403.35	6968.11	--	7028.87	6558.26	7029.01				403.35	6074.93		5974.07	5824.22	5974.95		403.35	5379.13	5348.99	5287.85	5348.99
	403.3	6974.72	--	7053.24	6558.32	7053.42				403.3	6000.21		5980.75	5824.39	5981.78		403.3	5360.32	5351.29	5287.91	5351.29
	403.25	7038.35	--	7078.07	6558.38	7078.28				403.25	5973.68		5987.07	5824.54	5988.27		403.25	5358.28	5353.65	5287.97	5353.65
	403.2	6959.12	--	7103.72	6558.44	7103.98				403.2	5967.11		5992.96	5824.68	5994.37		403.2	5378.55	5356.04	5288.05	5356.04
	403.15	6923.02	--	7129.75	6558.49	7130.06				403.15	5951.82		5998.37	5824.81	6000.01		403.15	5533.53	5358.61	5288.27	5358.61
	403.1	7019.23	--	7156.16	6558.55	7156.54				403.1	6043.65		6003.32	5825.02	6005.22		403.1	5510.27	5361.19	5288.46	5361.19
	403.05	7139.1	--	7183.19	6558.63	7183.65				403.05	6125.99		6007.74	5825.32	6009.95		403.05	5551.71	5363.83	5288.7	5363.83
	403	7230.71	--	7210.44	6558.72	7211.01				403	6047.04	5828.1	6011.42	5825.54	6013.98		403	5388.48	5366.35	5288.78	5366.35
	402.95	7377.7	--	7237.99	6558.84	7238.67				402.95	5888.8	5828.56	6014.24	5825.6	6017.2		402.95	5392.03	5368.9	5288.88	5368.9
	402.9	7220.3	--	7265.77	6558.93	7266.59				402.9	6001	5829.19	6016.42	5825.77	6019.83		402.9	5403.1	5371.48	5288.98	5371.48
	402.85	7383.18	--	7293.63	6559.04	7294.62				402.85	6023.01	5829.89	6017.84	5825.97	6021.77		402.85	5465.8	5374.12	5289.13	5374.12
	402.8	7308.71	--	7321.54	6559.15	7322.74				402.8	6056.87	5830.7	6018.51	5826.19	6023.02		402.8	5558.67	5376.86	5289.37	5376.86
	402.75	7354.25	--	7349.36	6559.26	7350.79				402.75	6095.89	5831.63	6018.41	5826.46	6023.58		402.75	5453.53	5379.51	5289.51	5379.51
	402.7	7347.32	--	7377.06	6559.37	7378.78				402.7	6021.31	5832.56	6017.43	5826.65	6023.34		402.7	5290.55	5382.02	5289.51	5382.02
	402.65	7436.68	--	7404.51	6559.49	7406.57				402.65	5931.96	5833.5	6015.58	5826.75	6022.32		402.65	5420.14	5384.65	5289.63	5384.65
	402.6	7401.49	--	7431.53	6559.6	7433.97				402.6	5909.71	5834.52	6012.96	5826.84	6020.64		402.6	5466.31	5387.3	5289.79	5387.3
	402.55	7554.94	--	7458.23	6559.74	7461.15				402.55	5971.54	5835.72	6009.68	5826.98	6018.42		402.55	5349.92	5389.85	5289.84	5389.85
	402.5	7657.18	6563.35	7484.28	6559.89	7487.74				402.5	6039.74	5837.1	6005.81	5827.19	6015.72		402.5	5380.64	5392.4	5289.92	5392.4
	402.45	7580.61	6564.14	7509.57	6560.03	7513.68				402.45	5998.4	5838.59	6001.28	5827.36	6012.51		402.45	5427.95	5394.99	5290.04	5394.99
	402.4	7573.83	6565.03	7534.33	6560.17	7539.18				402.4	5962.2	5840.18	5996.17	5827.49	6008.86		402.4	5307.81	5397.42	5290.06	5397.42
	402.35	7563.65	6566.05	7557.88	6560.31	7563.61				402.35	6103.76	5842.06	5990.72	5827.76	6005.02		402.35	5245.6	5399.87	5290.1	5399.87
	402.3	7649.24	6567.22	7580.49	6560.46	7587.25				402.3	6064.92	5844.08	5984.81	5828	6000.89		402.3	5273.88	5402.23	5290.11	5402.23
	402.25	7610.92	6568.55	7602.33	6560.61	7610.27				402.25	6050.78	5846.27	5978.54	5828.21	5996.6		402.25	5449.41	5404.71	5290.25	5404.71
	402.2	7677.22	6570.09	7622.4	6560.76	7631.72				402.2	5973.93	5848.59	5971.92	5828.36	5992.15		402.2	5514.48	5407.16	5290.45	5407.16
	402.15	7960.29	6571.88	7641.42	6560.96	7652.34				402.15	5977.69	5851.11	5965.1	5828.51	5987.71		402.15	5289.92	5409.4	5290.45	5409.4
	402.1	7793.59	6573.89	7659.38	6561.13	7672.14				402.1	5994.54	5853.88	5958.16	5828.67	5983.37		402.1	5411.47	5411.66	5290.56	5411.66
	402.05	7761.89	6576.17	7675.07	6561.29	7689.95				402.05	5952.33	5856.84	5951.12	5828.79	5979.16		402.05	5415.64	5413.88	5290.67	5413.88
	402	7803.07	6578.78	7689.6	6561.47	7706.91				402	5949.64	5860.05	5944.06	5828.91	5975.2		402	5279.84	5415.91	5290.67	5415.91
	401.95	7806.35	6581.74	7702.71	6561.64	7722.81				401.95	5983.2	5863.55	5937.08	5829.06	5971.57		401.95	5569.04	5418.12	5290.92	5418.12
	401.9	7753.94	6585.09	7713.39	6561.8	7736.67				401.9	5931.11	5867.28	5930.15	5829.16	5968.26		401.9	5428.31	5420.12	5291.04	5420.12
	401.85	7661.22	6588.87	7722.75	6561.96	7749.67				401.85	5999.93	5871.35	5923.43	5829.33	5965.46		401.85	5352.1	5421.98	5291.1	5421.98
	401.8	7680.71	6593.16	7730.33	6562.11	7761.38				401.8	6002.01	5875.73	5916.9	5829.5	5963.13		401.8	5339.43	5423.73	5291.14	5423.73
	401.75	7810.26	6598.02	7735.49	6562.28	7771.24				401.75	5940.27	5880.34	5910.52	5829.61	5961.25		401.75	5403.32	5425.44	5291.24	5425.44
	401.7	7948.85	6603.52	7739.31	6562.47	7780.36				401.7	6062.8	5885.38	5904.51	5829.84	5960.06		401.7	5185.49	5427.07	5291.33	5427.07
	401.65	7738.48	6609.68	7740.98	6562.64	7788.02				401.65	6103.79	5890.79	5898.81	5830.11	5959.49		401.65	5283.35	5428.47	5291.34	5428.47
	401.6	7767.11	6616.6	7740.39	6562.8	7794.19				401.6	5955.18	5896.36	5893.25	5830.23	5959.38		401.6	5314.91	5429.84	5291.36	5429.84
	401.55	7769.87	6624.36	7738.41	6562.97	7799.8				401.55	5966.65	5902.26	5888	5830.37	5959.89		401.55	5558.89	5431.24	5291.59	5431.24
	401.5	7701.41	6633.03	7734.08	6563.13	7803.97				401.5	5933.17	5908.42	5883.01	5830.47	5960.97		401.5	5340.73	5432.42	5291.64	5432.42
	401.45	7805.34	6642.71	7727.77	6563.3	7807.18				401.45	5697.62	5914.91	5878.37	5830.6	5962.68		401.45	5336.75	5433.38	5291.68	5433.38
	401.4	7581.1	6653.46	7720.1	6563.44	7810.12				401.4	5902.29	5921.62	5873.98	5830.67	5964.93		401.4	5281.75	5434.3	5291.69	5434.3
	401.35	7774.62	6665.42	7710.02	6563.61	7811.84				401.35	5995.51	5928.68	5869.98	5830.83	5967.83		401.35	5220.32	5435.04	5291.75	5435.04
	401.3	7675.83	6678.66	7698.31	6563.76	7813.21				401.3	5862.49	5935.85	5866.16	5830.86	5971.15		401.3	5352.63	5435.76	5291.8	5435.76
	401.25	7621.86	6693.29	7685.35	6563.91	7814.73				401.25	5902.95	5943.27	5862.67	5830.93	5975.01		401.25	5439.87	5436.31	5291.93	5436.31
	401.2	7647.47	6709.42	7670.03	6564.06	7815.39				401.2	6055.39	5951.03	5859.61	5831.15	5979.48		401.2	5321.2	5436.74	5291.96	5436.74
	401.15	7593.32	6727.14	7653.48	6564.2	7816.42				401.15	6055.65	5958.93	5856.82	5831.38	5984.37		401.15	5342.09	5436.96	5292	5436.96
	401.1	7685.35	6746.58	7635.84	6564.36	7818.06				401.1	5990.48	5966.87	5854.22	5831.53	5989.55		401.1	5380.25	5437.17	5292.08	5437.17
	401.05	7766.65	6767.85	7616.11	6564.52	7819.44				401.05	6021.1	5974.89	5851.9	5831.72	5995.08		401.05	5409.95	5437.21	5292.18	5437.21
	401	7797.44	6791.04	7595.52	6564.69	7821.86				401	6024.41	5982.92	5849.82	5831.91	6000.83		401	5581.67	5437.33	5292.44	5437.33
	400.95	7782	6816.24	7573.9	6564.86	7825.28				400.95	6030.02	5990.91	5847.96	5832.1	6006.76		400.95	5521.1	5437.22	5292.64	5437.22
	400.9	7881.64	6843.57	7550.8	6565.04	7829.33				400.9	5992.02	5998.75	5846.26	5832.26	6012.75		400.9	5527.67	5437.02	5292.85	5437.02
	400.85	7849.44	6873.09	7527.04	6565.22	7834.91				400.85	6049.74	6006.47	5844.81	5832.47	6018.8		400.85	5670.3	5436.8	5293.18	5436.8
	400.8	7898.18	6904.88	7502.44	6565.41	7841.91				400.8	6112.92	6014.03	5843.58	5832.75	6024.86		400.8	5424.7	5436.24	5293.3	5436.24
	400.75	7921.33	6939	7476.92	6565.59	7850.32				400.75	6073.25	6021.24	5842.48	5832.99	6030.73		400.75	5357.04	5435.51	5293.35	5435.51
	400.7	7990.59	6975.51	7450.96	6565.79	7860.68				400.7	6071.14	6028.09	5841.52	5833.22	6036.39		400.7	5391.41	5434.67	5293.44	5434.67
	400.65	7910.43	7014.46	7424.41	6565.98	7872.89				400.65	6082.37	6034.49	5840.7	5833.47	6041.72		400.65	5507.84	5433.84	5293.63	5433.84
	400.6	7923.65	7055.85	7397.4	6566.16	7887.08				400.6	6023.03	6040.32	5839.95	5833.65	6046.62		400.6	5367.4	5432.74	5293.69	5432.74
	400.55	7955.23	7099.63	7370.18	6566.36	7903.45				400.55	6072.38	6045.65	5839.35	5833.89	6051.11		400.55	5314.07	5431.53	5293.71	5431.53
	400.5	7873.65	7145.74	7342.67	6566.54	7921.88				400.5	6043.88	6050.33	5838.82	5834.1	6055.06		400.5	5461.28	5430.28	5293.86	5430.28
	400.45	7964.91	7194.13	7315.1	6566.73	7942.5				400.45	5963.98	6054.26	5838.31	5834.22	6058.34		400.45	5548.01	5429.07	5294.08	5429.07
	400.4	8164.06	7244.71	7287.52	6566.95	7965.28				400.4	5968.03	6057.49	5837.87	5834.36	6061.01		400.4	5412.06	5427.57	5294.19	5427.57
	400.35	8107.35	7297.28	7260.02	6567.16	7990.14				400.35	6041.04	6060.04	5837.58	5834.56	6063.06		400.35	5564.77	5426.18	5294.43	5426.18
	400.3	8208.44	7351.7	7232.7	6567.39	8017.01				400.3	6026.73	6061.81	5837.34	5834.75	6064.4		400.3	5597.83	5424.65	5294.69	5424.65
	400.25	8131.61	7407.71	7205.53	6567.61	8045.63				400.25	6086.11	6062.84	5837.21	5835	6065.05		400.25	5544.83	5423.08	5294.91	5423.08
	400.2	8121.64	7465.07	7178.77	6567.82	8076.02				400.2	6111.61	6063.09	5837.16	5835.27	6064.98		400.2	5517.1	5421.31	5295.11	5421.31
	400.15	8125.21	7523.46	7152.36	6568.04	8107.78				400.15	6077.09	6062.51	5837.11	5835.51	6064.12		400.15	5504.59	5419.52	5295.29	5419.52
	400.1	8086.24	7582.55	7126.22	6568.25	8140.53				400.1	6017.11	6061.08	5837.05	5835.69	6062.45		400.1	5484.44	5417.59	5295.46	5417.59
	400.05	8243.34	7641.99	7100.86	6568.48	8174.36				400.05	6067.05	6058.93	5837.07	5835.91	6060.08		400.05	5507.93	5415.67	5295.65	5415.67
	400	8467.19	7701.35	7075.93	6568.74	8208.54				400	6050.47	6056.01	5837.1	5836.12	6056.99		400	5539.4	5413.67	5295.86	5413.67
	399.95	8377.62	7760.16	7051.45	6568.99	8242.62				399.95	5996.67	6052.33		5836.28	6053.16		399.95	5367.89	5411.5	5295.93	5411.5
	399.9	8346.03	7817.94	7027.86	6569.24	8276.56				399.9	5991.8	6047.99		5836.44	6048.68		399.9	5447.74	5409.32	5296.06	5409.32
	399.85	8386.42	7874.21	7004.75	6569.49	8309.47				399.85	6073.7	6043.11		5836.67	6043.69		399.85	5427.05	5407.1	5296.18	5407.1
	399.8	8263.41	7928.43	6982.25	6569.72	8340.95				399.8	6063.97	6037.66		5836.89	6038.15		399.8	5503.93	5404.9	5296.36	5404.9
	399.75	8246.72	7980.08	6960.69	6569.96	8370.81				399.75	6089.71	6031.74		5837.14	6032.14		399.75	5591.79	5402.75	5296.62	5402.75
	399.7	8323.28	8028.67	6939.65	6570.2	8398.12				399.7	6048.57	6025.33		5837.35	6025.67		399.7	5465.63	5400.45	5296.77	5400.45
	399.65	8369.55	8073.68	6919.39	6570.45	8422.62				399.65	6088.15	6018.59		5837.6	6018.87		399.65	5484.88	5398.15	5296.93	5398.15
	399.6	8375.73	8114.61	6900.04	6570.7	8443.95				399.6	6090.2	6011.54		5837.85	6011.78		399.6	5432.24	5395.79	5297.05	5395.79
	399.55	8513.86	8151.02	6881.24	6570.97	8461.29				399.55	5966.02	6004.15		5837.97	6004.34		399.55	5453.55	5393.43	5297.19	5393.43
	399.5	8312.62	8182.44	6863.29	6571.21	8474.53				399.5	5974.99	5996.59		5838.11	5996.75		399.5	5396.43	5391.01	5297.28	5391.01
	399.45	8148.85	8208.51	6846.14	6571.43	8483.23				399.45	6010.08	5988.97		5838.28	5989.1		399.45	5267.02	5388.53	5297.31	5388.53
	399.4	8319.34	8228.95	6829.56	6571.67	8486.84				399.4	6005.01	5981.29		5838.44	5981.4		399.4	5204.26	5386.1	5297.39	5386.1
	399.35	8266.55	8243.48	6813.91	6571.9	8485.49				399.35	5944.84	5973.56		5838.54	5973.65		399.35	5348.99	5383.64	5297.43	5383.64
	399.3	8463.31	8251.96	6799.01	6572.16	8478.81				399.3	5975.18	5965.92		5838.68	5965.99		399.3	5401.94	5381.24	5297.53	5381.24
	399.25	8250.39	8254.23	6784.6	6572.4	8466.43				399.25	5986.98	5958.39		5838.83	5958.45		399.25	5243.7	5378.81	5297.57	5378.81
	399.2	8286.2	8250.29	6771.18	6572.63	8448.83				399.2	5919.34	5950.94		5838.9	5950.99		399.2	5263.47	5376.36	5297.6	5376.36
	399.15	8440.89	8240.2	6758.37	6572.89	8425.68				399.15	5941.34	5943.7		5839.01	5943.74		399.15	5447.52	5374.06	5297.74	5374.06
	399.1	8386.56	8224.08	6746.04	6573.14	8396.98				399.1	5951.84	5936.68		5839.12	5936.71		399.1	5374.95	5371.69	5297.8	5371.69
	399.05	8347.51	8202.12	6734.7	6573.39	8363.43				399.05	5893.86	5929.84		5839.17	5929.87		399.05	5325.07	5369.33	5297.83	5369.33
	399	8443.97	8174.62	6723.84	6573.65	8324.81				399	5825.32	5923.23		5839.18	5923.25		399	5224.06	5367.02	5297.89	5367.02
	398.95	8304.08	8141.87	6713.46	6573.89	8281.44				398.95	5816.36	5916.91		5839.21	5916.93		398.95	5366.36	5364.76	5297.95	5364.76
	398.9	8200.39	8104.16	6703.93	6574.11	8233.98				398.9	5861.22	5910.88		5839.23	5910.9		398.9	5367.63	5362.51	5298.01	5362.51
	398.85	8215.35	8062.06	6694.81	6574.34	8182.54				398.85	5896.64	5905.19		5839.28	5905.2		398.85	5298.42	5360.25	5298.02	5360.25
	398.8	8261.86	8016.07	6686.21	6574.57	8127.71				398.8	5867.71	5899.78		5839.31	5899.79		398.8	5398.35	5358.11	5298.1	5358.11
	398.75	8198.95	7966.68	6678.31	6574.8	8070.19				398.75	5948.87	5894.76		5839.42	5894.77		398.75	5353.01	5355.98	5298.15	5355.98
	398.7	8255.03	7914.43	6670.77	6575.03	8010.17				398.7	5986.05	5890.1		5839.57	5890.11		398.7	5299.15	5353.83	5298.15	5353.83
	398.65	8065.07	7859.79	6663.71	6575.23	7948.27				398.65	5930.81	5885.7		5839.66	5885.7		398.65	5251.68	5351.78	5298.19	5351.78
	398.6	8097.38	7803.32	6657.22	6575.45	7885.1				398.6	5878.84	5881.55		5839.69	5881.55		398.6	5288.29	5349.74	5298.2	5349.74
	398.55	8038.28	7745.53	6651.04	6575.65	7820.92				398.55	5953.96	5877.76		5839.81	5877.76		398.55	5323.25	5347.75	5298.22	5347.75
	398.5	7964.03	7686.88	6645.33	6575.84	7756.37				398.5	5948.04	5874.26		5839.91	5874.26		398.5	5437.55	5345.92	5298.35	5345.92
	398.45	7845.98	7627.86	6640.04	6576.02	7691.89				398.45	5885.13	5870.96		5839.96	5870.96		398.45	5375.88	5344.07	5298.42	5344.07
	398.4	7717.95	7568.89	6635	6576.17	7627.72				398.4	5799.56	5867.92		5840	5867.92		398.4	5293.84	5342.22	5298.42	5342.22
	398.35	7591.19	7510.37	6630.4	6576.31	7564.46				398.35	5839.1	5865.09		5840	5865.1		398.35	5400.71	5340.49	5298.51	5340.49
	398.3	7532.36	7452.68	6626.12	6576.45	7502.36				398.3	5827.84	5862.51		5840.01	5862.51		398.3	5297.46	5338.74	5298.51	5338.74
	398.25	7427.81	7396.14	6622.06	6576.56	7441.64				398.25	5857.58	5860.16		5840.03	5860.16		398.25	5358.01	5337.06	5298.56	5337.06
	398.2	7465.88	7341.06	6618.42	6576.69	7382.79				398.2	5906.43	5858.07		5840.09	5858.07		398.2	5245.12	5335.47	5298.61	5335.47
	398.15	7353.33	7287.65	6615	6576.79	7325.86				398.15	5875.42	5856.14		5840.13	5856.14		398.15	5255.14	5333.87	5298.65	5333.87
	398.1	7163.4	7236.12	6611.75	6576.88	7270.99				398.1	5768.38	5854.43		5840.2	5854.43		398.1	5314.18	5332.34	5298.66	5332.34
	398.05	7044.41	7186.63	6608.85	6576.94	7218.55				398.05	5895.57	5852.88		5840.25	5852.88		398.05	5321.81	5330.83	5298.68	5330.83
	398	7136.87	7139.36	6606.14	6577.02	7168.49				398	5952.91	5851.54		5840.36	5851.54		398	5260.06	5290.77	5260.06	5290.77
	397.95	7022.73	7094.37	6603.59	6577.08	7120.88				397.95	5880.94	--		5840.4	--		397.95	5213.68	5242.95	5213.68	5242.95
	397.9	6972.57	7051.74	6601.33	6577.13	7075.93				397.9	5826.68	--		5840.42	--		397.9	5290.46	5318.39	5290.46	5318.39
	397.85	6838.67	7011.48	6599.18	6577.17	7033.49				397.85	5786.87	--		5840.47	--		397.85	5353.15	5379.75	5353.15	5379.75
	397.8	6826.78	6973.64	6597.19	6577.2	6993.62				397.8	5874.84	--		5840.5	--		397.8	5218.98	5244.32	5218.98	5244.32
	397.75	6872.92	6938.19	6595.43	6577.25	6956.37				397.75	5808.49	--		5840.54	--		397.75	5327.93	5352.04	5327.93	5352.04
	397.7	6962.53	6905.11	6593.79	6577.3	6921.6				397.7	5867.5	--		5840.56	--		397.7	5232.37	5255.31	5232.37	5255.31
	397.65	6760.25	6874.32	6592.26	6577.32	6889.26				397.65	5877.47	--		5840.6	--		397.65	5260.23	5282.03	5260.23	5282.03
	397.6	6799.16	6845.78	6590.9	6577.35	6859.33				397.6	5771.03	--		5840.67	--		397.6	5455.56	5476.27	5455.56	5476.27
	397.55	6701.97	6819.39	6589.62	6577.37	6831.63				397.55	5777.27	--		5840.73	--		397.55	5301.36	5321.03	5301.36	5321.03
	397.5	6682.69	6795.08	6588.45	6577.39	6806.14				397.5	5801.93	--		5840.77	--		397.5	5245.9	5264.56	5245.9	5264.56
	397.45	6491.66	6772.75	6587.41	6577.4	6782.75				397.45	5811.38	--		5840.8	--		397.45	5383.09	5400.8	5383.09	--
	397.4	6535.35	6752.29	6586.42	6577.4	6761.31				397.4	5866.19	--		5840.82	--		397.4	5231.93	5248.71	5231.93	--
	397.35	6725.48	6733.63	6585.56	6577.42	6741.77				397.35	5974.1	--		5840.95	--		397.35	5189.22	5205.12	5189.22	--
	397.3	6696.46	6716.65	6584.77	6577.44	6723.98				397.3	5817.36	--		5840.98	--		397.3	5159.72	5174.77	5159.72	--
	397.25	6753.04	6701.24	6584.04	6577.47	6707.82				397.25	5806.22	--		5841.01	--		397.25	5292.38	5306.63	5292.38	--
	397.2	6676.56	6687.28	6583.4	6577.48	6693.2				397.2	5840.5	--		5841.01	--		397.2	5173.98	5187.45	5173.98	--
	397.15	6601.26	6674.7	6582.8	6577.48	6680.02				397.15	5854.29	--		5841.02	--		397.15	5259.96	5272.7	5259.96	--
	397.1	6501.12	6663.38	6582.25	6577.49	6668.14				397.1	5801.57	--		5841.06	--		397.1	5369.75	5381.78	5369.75	--
	397.05	6466.65	6653.22	6581.79	6577.51	6657.5				397.05	5742.24	--		5841.16	--		397.05	5276.09	5287.46	5276.09	--
	397	6487.99	6644.12	6581.35	6577.52	6647.95				397	5752.96	--		5841.25	--		397	5175.01	5185.72	5175.01	--
	396.95	6522.43	6635.98	6580.94	6577.53	6639.4				396.95	5695.16	--		5841.39	--		396.95	5289.87	5299.99	5289.87	--
	396.9	6692.98	6628.74	6580.61	6577.54	6631.8				396.9	5716.84	--		5841.51	--		396.9	5180.85	5190.38	5180.85	--
	396.85	6755.74	6622.31	6580.3	6577.57	6625.04				396.85	5832.34	--		5841.52	--		396.85	5163.75	5172.74	5163.75	--
	396.8	6711.33	6616.6	6580.02	6577.59	6619.03				396.8	5839.29	--		5841.53	--		396.8	5254.27	5262.73	5254.27	--
	396.75	6792.17	6611.56	6579.79	6577.62	6613.74				396.75	5818.02	--		5841.55	--		396.75	5329.74	5337.71	5329.74	--
	396.7	6711.96	6607.11	6579.57	6577.64	6609.04				396.7	5907.46	--		5841.61	--		396.7	5226.25	5233.74	5226.25	--
	396.65	6604.23	6603.18	6579.36	6577.64	6604.89				396.65	5967.67			5841.74	--		396.65	5331.36	5338.41	5331.36	--
	396.6	6558.25	6599.72	6579.17	6577.64	6601.25				396.6	5961.6			5841.86	--		396.6	5336	5342.62	5336	--
	396.55	6588.53	6596.69	6579	6577.64	6598.05				396.55	5941.07			5841.95	--		396.55	5386.5	5392.72	5386.5	--
	396.5	6618.89	6594.04	6578.85	6577.65	6595.25				396.5	5888.94			5842	--		396.5	5255.25	5261.09	5255.25	--
	396.45	6531.02	6591.74	6578.72	6577.66	6592.81				396.45	5773.18			5842.07	--		396.45	5374.38	5379.86	5374.38	--
	396.4	6627.83	6589.73	6578.61	6577.66	6590.68				396.4	5778.38			5842.13	--		396.4	5312.13	5317.27	5312.13	--
	396.35	6716.23	6588.01	6578.52	6577.68	6588.84				396.35	5733.11			5842.24	--		396.35	5241.55	5246.36	5241.55	--
	396.3	6621.84	6586.5	6578.43	6577.69	6587.24				396.3	5740.78			5842.34	--		396.3	5335.53	5340.04	5335.53	--
	396.25	6614.79	6585.2	6578.34	6577.69	6585.85				396.25	5838.99			5842.34	--		396.25	5319.9	5324.12	5319.9	--
	396.2	6640.98	6584.08	6578.28	6577.7	6584.66				396.2	5830.91			5842.35	--		396.2	5403.38	5407.33	5403.38	--
	396.15	6637.21	6583.12	6578.22	6577.71	6583.63				396.15	5792.64			5842.4	--		396.15	5250.5	5254.19	5250.5	--
	396.1	6527.38	6582.3	6578.16	6577.72	6582.74				396.1	5721.36			5842.52	--		396.1	5199.88	5203.34	5199.88	--
	396.05	6550.68	6581.59	6578.11	6577.72	6581.98				396.05	5762.4			5842.6	--		396.05	5285.3	5288.52	5285.3	--
	396	6694.63	6580.99	6578.08	6577.74	--				396	5805.72			5842.64	--		396	5510.57	5513.59	5510.57	--
	395.95	6499.42	--	--	6577.75	--				395.95	5749.85			5842.73	--		395.95	5384	5386.81	5384	--
	395.9	6530.77	--	--	6577.75	--				395.9	5768.17			5842.8	--		395.9	5175.54	5178.17	5175.54	--
	395.85	6562.63	--	--	6577.76	--				395.85	5767.7			5842.88	--		395.85	5149.96	5152.4	5149.96	--
	395.8	6669.3	--	--	6577.77	--				395.8	5825.81			5842.89	--		395.8	5209.37	5211.65	5209.37	--
	395.75	6647.51	--	--	6577.78	--				395.75	5892.54			5842.94	--		395.75	5262.01	5264.13	5262.01	--
	395.7	6557.17	--	--	6577.78	--				395.7	5931.51			5843.03	--		395.7	5388.15	5390.13	5388.15	--
	395.65	6753.01	--	--	6577.81	--				395.65	5873.88			5843.06	--		395.65	5297.07	5298.91	5297.07	--
	395.6	6605.06	--	--	6577.81	--				395.6	5869.13			5843.09	--		395.6	5303.33	5305.04	5303.33	--
	395.55	6542.8	--	--	6577.81	--				395.55	5830.2			5843.1	--		395.55	5267.9	5269.49	5267.9	--
	395.5	6711.29	--	--	6577.83	--				395.5	5736.78			5843.2	--		395.5	5154.53	5156.01	5154.53	--
	395.45	6551.46	--	--	6577.84	--				395.45	5752.18			5843.29	--		395.45	5348.08	5349.45	5348.08	--
	395.4	6658.93	--	--	6577.85	--				395.4	5885.1			5843.33	--		395.4	5360.99	5362.26	5360.99	--
	395.35	6619.95	--	--	6577.85	--				395.35	5957.35			5843.45	--		395.35	5349.18	5350.36	5349.18	--
	395.3	6687.71	--	--	6577.87	--				395.3	5989.53			5843.59	--		395.3	5437.81	5438.91	5437.81	--
	395.25	6535.02	--	--	6577.87	--				395.25	5853.84			5843.6	--		395.25	5402.77	5403.79	5402.77	--
	395.2	6408.48	--	--	6577.9	--				395.2	5790.94			5843.65	--		395.2	5312.63	5313.57	5312.63	--
	395.15	6524.9	--	--	6577.91	--				395.15	5799.46			5843.7	--		395.15	5495.62	5496.49	5495.62	--
	395.1	6630.14	--	--	6577.91	--				395.1	5899.04			5843.75	--		395.1	5349.1	5349.9	5349.1	--
	395.05	6574.07	--	--	6577.91	--				395.05	5874			5843.78	--		395.05	5465.39	5466.14	5465.39	--
	395	6619	--	--	6577.92	--				395	5736.19			5843.89	--		395	5342.86	5343.55	5342.86	--
	394.95	6557.05	--	--	6577.92	--				394.95	5713.57			5844.01	--		394.95	5451.58	5452.22	5451.58	--
	394.9	6545.16	--	--	6577.93	--				394.9	5782.35			5844.08	--		394.9	5220.28	5220.87	5220.28	--
	394.85	6651.19	--	--	6577.94	--				394.85	5902.54			5844.13	--		394.85	5331.63	5332.17	5331.63	--
	394.8	6617.24	--	--	6577.94	--				394.8	5894.17			5844.18	--		394.8	5424.89	5425.39	5424.89	--
	394.75	6721.48	--	--	6577.96	--				394.75	5842.82			5844.18	--		394.75	5320.97	5321.43	5320.97	--
	394.7	6483.78	--	--	6577.97	--				394.7	5954.77			5844.29	--		394.7	5376.14	5376.56	5376.14	--
	394.65	6541.9	--	--	6577.98	--				394.65	5897.31			5844.34	--		394.65	5341.04	5341.43	5341.04	--
	394.6	6578.77	--	--	6577.98	--				394.6	5757.53			5844.43	--		394.6	5320.36	5320.72	5320.36	--
	394.55	6571.04	--	--	6577.98	--				394.55	5767.88			5844.51	--		394.55	5239.82	5240.15	5239.82	--
	394.5	6810.99	--	--	6578.01	--				394.5	5862.08			5844.52	--		394.5	5444.19	5444.49	5444.19	--
	394.45	6649.27	--	--	6578.02	--				394.45	5826.53			5844.54	--		394.45	5346.45	5346.73	5346.45	--
	394.4	6604.11	--	--	6578.03	--				394.4	5851.64			5844.55	--		394.4	5261.46	5261.72	5261.46	--
	394.35	6732.6	--	--	6578.05	--				394.35	5892.62			5844.6	--		394.35	5371.31	5371.55	5371.31	--
	394.3	6788.82	--	--	6578.08	--				394.3	5919.31			5844.67	--		394.3	5342.5	5342.72	5342.5	--
	394.25	6563.22	--	--	6578.08	--				394.25	5866.56			5844.69	--		394.25	5300.8	5301	5300.8	--
	394.2	6447.56	--	--	6578.1	--				394.2	5830.3			5844.7	--		394.2	5382.51	5382.69	5382.51	--
	394.15	6589.31	--	--	6578.1	--				394.15	5770.83			5844.78	--		394.15	5243.62	5243.79	5243.62	--
	394.1	6583.87	--	--	6578.1	--				394.1	5758.5			5844.86	--		394.1	5336.84	5336.99	5336.84	--
	394.05	6676.78	--	--	6578.11	--				394.05	5839.51			5844.87	--		394.05	5361.93	5362.07	5361.93	--
	394	6610.18	--	--	6578.12	--				394	5786.47			5844.93	--		394	5201.51	5201.64	5201.51	--
	393.95	6636	--	--	6578.13	--				393.95	5776.72			5844.99	--		393.95	5416.45	5416.57	5416.45	--
	393.9	6573.76	--	--	6578.13	--				393.9	5754.07			5845.08	--		393.9	5400.93	5401.04	5400.93	--
	393.85	6662.2	--	--	6578.14	--				393.85	5814.21			5845.11	--		393.85	5359.78	5359.88	5359.78	--
	393.8	6730.27	--	--	6578.16	--				393.8	5851.75			5845.12	--		393.8	5458.01	5458.1	5458.01	--
	393.75	6794.09	--	--	6578.19	--				393.75	5930.4			5845.2	--		393.75	5282.83	5282.91	5282.83	--
	393.7	6734.39	--	--	6578.21	--				393.7	5956.97			5845.31	--		393.7	5314.22	5314.29	5314.22	--
	393.65	6528.08	--	--	6578.22	--				393.65	5834.33			5845.32	--		393.65	5146.68	5146.75	5146.68	--
	393.6	6684.73	--	--	6578.23	--				393.6	5820.8			5845.35	--		393.6	5176.04	5176.1	5176.04	--
	393.55	6529.47	--	--	6578.24	--				393.55	5919.55			5845.42	--		393.55	5299.2	5299.26	5299.2	--
	393.5	6577.97	--	--	6578.24	--				393.5	5908.91			5845.48	--		393.5	5430.04	5430.09	5430.04	--
	393.45	6649.65	--	--	6578.25	--				393.45	5958.82			5845.6	--		393.45	5373.57	5373.62	5373.57	--
	393.4	6744.3	--	--	6578.27	--				393.4	5866.32			5845.62	--		393.4	5153.33	5153.37	5153.33	--
	393.35	6793.2	--	--	6578.3	--				393.35	5825.66			5845.64	--		393.35	5228.21	5228.25	5228.21	--
	393.3	6834.47	--	--	6578.34	--				393.3	5877.07			5845.67	--		393.3	5202.39	5202.43	5202.39	--
	393.25	6765.45	--	--	6578.36	--				393.25	5738.67			5845.77	--		393.25	5382.39	5382.42	5382.39	--
	393.2	6766.1	--	--	6578.39	--				393.2	5782.69			5845.83	--		393.2	5350.9	5350.93	5350.9	--
	393.15	6693.28	--	--	6578.4	--				393.15	5831.94			5845.85	--		393.15	5282.87	5282.9	5282.87	--
	393.1	6616.57	--	--	6578.41	--				393.1	5851.08			5845.85	--		393.1	5180.68	5180.7	5180.68	--
	393.05	6533.03	--	--	6578.42	--				393.05	5853.59			5845.86	--		393.05	5184.02	5184.04	5184.02	--
	393	6499.71	--	--	6578.43	--				393	5788.69			5845.92	--		393	5432.12	5432.14	5432.12	--
	392.95	6492.35	--	--	6578.44	--				392.95	5879.64			5845.95	--		392.95	5267.04	5267.06	5267.04	--
	392.9	6496.94	--	--	6578.45	--				392.9	5822.09			5845.97	--		392.9	5418.07	5418.09	5418.07	--
	392.85	6497.7	--	--	6578.46	--				392.85	5814.13			5846.01	--		392.85	5258.86	5258.87	5258.86	--
	392.8	6642.18	--	--	6578.47	--				392.8	5815.77			5846.04	--		392.8	5340.25	5340.26	5340.25	--
	392.75	6742.59	--	--	6578.49	--				392.75	5766.15			5846.11	--		392.75	5286.72	5286.73	5286.72	--
	392.7	6659.77	--	--	6578.5	--				392.7	5840.08			5846.12	--		392.7	5142.27	5142.28	5142.27	--
	392.65	6409.44	--	--	6578.53	--				392.65	5932.13			5932.13	--		392.65	5266.19	5266.2	5266.19	--
	392.6	6565.43	--	--	6578.53	--				392.6	5930.72			5930.72	--		392.6	5281.47	5281.48	5281.47	--
	392.55	6647.27	--	--	6578.54	--				392.55	5969.54			5969.54	--		392.55	5208.43	5208.44	5208.43	--
	392.5	6623.84	--	--	6578.55	--				392.5	5925.42			5925.42	--		392.5	5251.57	5251.58	5251.57	--
	392.45	6733.71	--	--	6578.57	--				392.45	5851.15			5851.15	--		392.45	5404.58	5404.59	5404.58	--
	392.4	6553.75	--	--	6578.57	--				392.4	5902.3			5902.3	--		392.4	5205.88	5205.89	5205.88	--
	392.35	6448.25	--	--	6448.25	--				392.35	5860.34			5860.34	--		392.35	5383.43	5383.44	5383.43	--
	392.3	6634.93	--	--	6634.93	--				392.3	5891.65			5891.65	--		392.3	5287.55	5287.55	5287.55	--
	392.25	6560.15	--	--	6560.15	--				392.25	5841.57			5841.57	--		392.25	5122.2	5122.2	5122.2	--
	392.2	6624.81	--	--	6624.81	--				392.2	5802.54			5802.54	--		392.2	5196.94	5196.94	5196.94	--
	392.15	6581.62	--	--	6581.62	--				392.15	5918.66			5918.66	--		392.15	5397.53	5397.53	5397.53	--
	392.1	6577.79	--	--	6577.79	--				392.1	6017.66			6017.66	--		392.1	5334.76	5334.76	5334.76	--
	392.05	6449.03	--	--	6449.03	--				392.05	5932.54			5932.54	--		392.05	5203.85	5203.85	5203.85	--
	392	6493.37	--	--	6493.37	--				392	5896.12			5896.12	--		392	5343.31	5343.31	5343.31	--
	391.95	6529.71	--	--	6529.71	--				391.95	5943.9			5943.9	--		391.95	5423.27	5423.27	5423.27	--
	391.9	6574.75	--	--	6574.75	--				391.9	5925.36			5925.36	--		391.9	5221.66	5221.66	5221.66	--
	391.85	6482.75	--	--	6482.75	--				391.85	5946.72			5946.72	--		391.85	5314.42	5314.42	5314.42	--
	391.8	6542.79	--	--	6542.79	--				391.8	5897.85			5897.85	--		391.8	5285.75	5285.75	5285.75	--
	391.75	6660.22	--	--	6660.22	--				391.75	5940.05			5940.05	--		391.75	5215.87	5215.87	5215.87	--
	391.7	6573.12	--	--	6573.12	--				391.7	5944.89			5944.89	--		391.7	5399.46	5399.46	5399.46	--
	391.65	6544.59	--	--	6544.59	--				391.65	5890.69			5890.69	--		391.65	5198.77	5198.77	5198.77	--
	391.6	6565.92	--	--	6565.92	--				391.6	5938.46			5938.46	--		391.6	5148.65	5148.65	5148.65	--
	391.55	6679.56	--	--	6679.56	--				391.55	5932.88			5932.88	--		391.55	5554.55	5554.55	5554.55	--
	391.5	6743.15	--	--	6743.15	--				391.5	5994.13			5994.13	--		391.5	5365.4	5365.4	5365.4	--
	391.45	6738.25	--	--	6738.25	--				391.45	5969.09			5969.09	--		391.45	5313.46	5313.46	5313.46	--
	391.4	6637.47	--	--	6637.47	--				391.4	5805.77			5805.77	--		391.4	5328.83	5328.83	5328.83	--
	391.35	6511.22	--	--	6511.22	--				391.35	5790.01			5790.01	--		391.35	5309.82	5309.82	5309.82	--
	391.3	6564.19	--	--	6564.19	--				391.3	5759.79			5759.79	--		391.3	5421.76	5421.76	5421.76	--
	391.25	6652.85	--	--	6652.85	--				391.25	5872.31			5872.31	--		391.25	5457.83	5457.83	5457.83	--
	391.2	6682.63	--	--	6682.63	--				391.2	5869.82			5869.82	--		391.2	5401.9	5401.9	5401.9	--
	391.15	6503.73	--	--	6503.73	--				391.15	5822.18			5822.18	--		391.15	5361.03	5361.03	5361.03	--
	391.1	6639.5	--	--	6639.5	--				391.1	5897.24			5897.24	--		391.1	5372.28	5372.28	5372.28	--
	391.05	6671.31	--	--	6671.31	--				391.05	5767.96			5767.96	--		391.05	5265.16	5265.16	5265.16	--
	391	6698.43	--	--	6698.43	--				391	5713.51			5713.51	--		391	5372.27	5372.27	5372.27	--
	390.95	6771.92	--	--	6771.92	--				390.95	5889.26			5889.26	--		390.95	5234.69	5234.69	5234.69	--
	390.9	6577.73	--	--	6577.73	--				390.9	5955.78			5955.78	--		390.9	5351.73	5351.73	5351.73	--
	390.85	6502.26	--	--	6502.26	--				390.85	5908.39			5908.39	--		390.85	5369.8	5369.8	5369.8	--
	390.8	6579.54	--	--	6579.54	--				390.8	5859.03			5859.03	--		390.8	5249.86	5249.86	5249.86	--
	390.75	6607.74	--	--	6607.74	--				390.75	5896.99			5896.99	--		390.75	5383.02	5383.02	5383.02	--
	390.7	6622.59	--	--	6622.59	--				390.7	5840.22			5840.22	--		390.7	5524.21	5524.21	5524.21	--
	390.65	6620.83	--	--	6620.83	--				390.65	5794.26			5794.26	--		390.65	5517.29	5517.29	5517.29	--

## Sheet: Figure 4a
	Intensity
2θ / °	25	50	75	100	125	150	175	200	225	250	275	300	325	350	375	400	425	450	475	500	525	550	575	600	625	650	675	700	725	750	775	800	825	850	875
5.02207	539.605	553.891	564.792	588.752	522.238	503.387	500.258	543.732	461.337	533.119	496.02	519.931	487.466	484.486	506.06	514.099	524.159	501.258	497.089	501.595	516.407	524.387	538.911	496.05	558.673	521.179	534.772	585.405	538.841	572.772	547.298	545.318	563.931	593.682	570.851
5.03507	605.651	544.198	539.516	550.774	559.246	545.147	539.206	481.27	504.127	479.091	480.318	523.921	514.444	483.02	460.913	485.575	531.841	494.139	527.385	535.305	539.524	503.417	495.873	542.067	541.357	505.318	533.04	528.171	565.464	550.456	541.119	548.921	564.98	561.655	545.516
5.04807	579.833	548.851	565.196	556.792	498.875	550.851	537.089	500.375	476.863	490.613	481.94	462.875	491.714	511.137	532.767	528.66	529.089	516.315	523.149	528.238	515.744	531.137	532.839	520.685	530.327	568.065	534.94	560.958	558.238	546.119	541	586.839	566.94	526.072	521.714
5.06107	562.675	571.087	575.603	563.722	552.698	506.826	506.27	488.516	509.611	490.04	503.127	532.063	505.405	486.072	469.699	486.786	496.349	517.96	522.04	523.198	545.73	513.754	512.873	517.119	537.682	561.357	535	529.349	572.405	556.563	563.087	526.54	550.675	545.167	550.77
5.07407	585.76	501.671	568.397	580.157	580.66	495.496	486.943	493.702	518.603	490.95	490.695	473.225	501.248	529.668	478.405	468.843	504.504	523.702	529.603	546.76	541.298	508.248	542.412	512.248	539.901	560.05	576.817	558.412	602.462	544.645	542.141	536.355	540.496	553.603	510.183
5.08707	556.905	552.547	552.953	556.548	580.119	525.095	544.309	529.738	550.035	546.487	490.94	488.809	452.096	492.5	491.226	500.916	520.047	524.94	513.072	509.441	534.417	523.047	499.798	524.226	601.13	513.917	581.821	556.238	552.274	573.154	553.226	543.583	524.012	561.524	519.286
5.10007	631.305	529.945	574.333	529.875	566.042	552.125	548	530.139	503.612	514.639	531.944	509.541	456.444	449.987	499.444	485.32	529.375	493.362	525.028	533.986	567.5	524.931	487.695	524.069	579.875	564.972	547.57	527.153	540.625	516.376	550.278	505.848	551.847	576.889	548.847
5.11307	637	555.619	576.921	570.349	565	533.746	505.651	518.032	504.603	537.777	501.858	504.556	517.761	535.38	500.921	512.539	474.763	519.539	505.746	534.159	561.714	537.889	553.285	558.063	561.429	532.175	545.921	555.381	559.333	566.317	529.746	546.269	595.428	523.683	527.984
5.12607	563.233	565.286	581.553	587.66	526.751	510.143	530.232	508.804	547.803	516.322	498.089	496.714	487.483	512.947	513.75	500.429	493.678	506.518	523.125	560.41	502.715	527.161	538.054	536.411	547.25	575.446	573.321	538.875	581.035	577.375	545.303	551.821	528.876	560.892	562.428
5.13907	546.091	594.825	576.595	584.496	577.947	521.512	514.984	471.068	470.93	486.977	487.191	494.198	494.809	528.016	519.504	523.321	477.984	522.115	543.916	504.45	566.36	519.695	560.321	516.885	502.763	589.909	553.481	500.969	564.084	551.877	539.794	525.877	549.023	565.901	510.152
5.15207	591.324	589.982	568.873	537.676	524.313	514.091	521.018	500.852	510.106	541.015	515.398	462.82	509.363	528.218	510.201	473.44	474.218	495.493	552.236	538.088	540.148	498.51	516.676	551.525	590.649	598.127	530.51	535.307	558.437	565.926	508.711	573.779	578.726	552.637	523.599
5.16507	556.477	603.976	559.191	546.095	550.475	507.714	536.095	484.739	500.143	542.714	494.334	482.785	515.405	513.024	491.381	486.381	490.738	486.714	538.905	529.786	494.596	547.094	537.428	520.763	567.644	570.81	529.762	532.072	533.334	570.643	551.689	544.763	558.215	575.666	559.475
5.17807	548.387	599.903	564.097	557.581	561.968	536.614	534.516	523.808	491.903	508.902	490.129	477.29	514.258	508.387	489.871	442.836	512.162	501.678	507.386	564.582	526.453	540.935	519.225	534.291	564.742	584.42	543.065	558.872	556.13	566.645	561.484	514.741	578.517	552.87	567.484
5.19107	584.166	536.141	568.444	559	527.695	503.112	522.806	546.361	499.611	518.638	486.556	505.277	499.362	489.056	520.999	497.998	517.583	492.806	554.665	522.64	564.721	545.889	520.305	555.944	541.751	576.667	554.472	517.362	519.529	542.751	562.861	553.193	551.862	553.305	575.75
5.20407	592.553	536.214	557.935	534.316	510.084	543.814	548.237	523.465	502.702	551.642	532.814	482.763	502.107	502.172	515.786	528.428	563.963	532.707	533.209	555.005	555.53	515.507	549.94	573.47	539.702	552.019	558.553	542.344	501.084	559.428	562.149	581.279	542.744	561.66	546.358
5.21707	571.969	578.38	589.65	577.951	553.427	541.905	535.334	502.175	508.889	535.128	490.525	496.507	491.223	490.699	505.588	528.635	501.336	532.429	515.381	559.476	552.159	534.396	511.255	520.478	537.476	544.635	546.381	545.476	517.507	549.54	531.715	492.463	566.396	563	551.936
5.23007	579.638	531.964	598.494	582.012	556.181	527.53	527.012	546.385	501.687	517.699	528.385	519.12	484.012	474.699	517.301	479.783	522.915	522.687	514.663	530.735	532.048	519.88	542.903	558.217	528.687	545.663	519.892	541.675	530.145	534.53	579.205	542.337	559.362	581.289	573.12
5.24307	588.571	535.785	573.537	579.357	541.858	542.249	521.072	566.678	518.071	518.286	482.966	495.894	479.714	501.57	502.751	462.607	506.179	527.571	513.357	545.535	537.857	538.178	523.894	538.43	556.57	527.929	533.892	520.465	549.249	504.894	583.429	539.572	595.606	534.073	575.357
5.25607	576.205	561.721	568.811	561.959	526.016	521.656	563.82	504.082	526.057	475.992	505.893	506.23	475.754	491.77	534.705	497.516	512.361	487.615	563.312	537.016	571.648	543.811	517.189	553.91	549.205	509.393	542.057	541.967	544.074	521.721	538.18	517.336	568.295	557.893	557.959
5.26907	560.977	547.763	548.16	542.77	545.444	520.008	520.296	557.934	563.07	513.292	465.907	499.58	511.07	490.405	569.451	507.603	532.634	503.65	533.319	558.848	534.915	566.444	558.681	525.335	545.198	524.436	575.062	574.451	579.673	553.451	527.198	606.782	547.977	555.58	575.642
5.28207	587.29	575.457	581.79	551.666	585.04	513.084	533.915	534.627	533.21	505.209	498.331	516.791	510.5	505.249	557.001	519.874	564.707	534.541	505.584	558.667	556.457	540.335	578.5	537.582	569.541	544.833	537.085	565.167	566.043	556.042	527.792	569.044	537.875	541.126	524.794
5.29507	631.74	552.732	558.386	545.619	578.366	496.148	512.858	501.33	486.26	537.522	517.817	522	518.944	526.979	510.569	508.929	496.174	516.767	528.36	560.127	572.817	536.69	563.021	517.985	545.513	541.183	532.035	553.965	570.944	590.177	545.979	599.121	565.705	546.599	546.74
5.30807	591.834	564.066	579.871	577.73	537.726	522.871	528.925	532.818	521.535	517.129	527.718	506.564	526.631	504.987	522.925	507.315	500.469	502.282	522.108	556.369	585.805	548.805	543.336	520.261	567.871	548.261	555.61	527.303	556.249	587.651	573.382	579.585	533.867	586.818	546.195
5.32107	579.286	567.714	588.238	583.429	534.619	538.095	511.62	522.668	500.716	507.238	537.619	494.381	535.619	491.667	488.859	514.095	511.047	501.524	533.237	583.189	581.381	582.475	555.761	548.903	565.572	580.713	575.714	524.571	544.143	570.286	568.572	563.143	545.618	569.811	549.095
5.33407	574.736	571.512	556.418	561.698	565.574	548.271	513.023	534.799	508.047	497.977	525.713	501.023	519.201	522.334	475.248	509.984	500.721	504.256	534.992	543.876	533.883	541.62	548.217	547.225	538.69	545.635	560.449	570.365	533.729	578.031	548.457	551.225	551.496	585.814	539.721
5.34707	582.646	572.258	546.742	575.777	578.71	539.87	547.907	512.803	531.808	492.774	511.354	498.064	528.582	531.516	486.13	536.939	506.646	523.551	533.258	528.742	571.683	546.519	571.455	535.838	526.548	546.582	541.386	557.545	525.806	563.449	524.449	556.162	530.965	591.032	549.356
5.36007	574.286	558.09	572.623	543.467	553.644	530.875	556.072	511.785	499.931	527.873	495.554	525.284	518.626	487.074	531.73	511.859	498.286	536.589	511.037	556.82	565.109	571.57	580.268	535.928	561.605	546.875	534.804	525.305	559.873	548.947	504.822	576.57	532.785	568.769	545.215
5.37307	582.277	562.388	576.945	563.664	549.055	531.167	566.555	528.721	511.276	507.058	501.11	503.502	514.444	512.164	539.056	510.555	522.165	486.281	521.777	554.723	531.446	543.336	564.112	521.112	580.777	568.11	523.167	543.72	544.835	502.669	531.776	581.556	555.499	567.5	552.833
5.38607	588.425	590.217	594.943	560.618	566.67	587.556	563.165	524.028	508.179	505.396	521.382	521.627	484.373	526.575	515.345	521.41	543.684	494.49	525.439	517.236	542.655	520.028	535.208	544.915	553.085	546.373	565.296	545.453	567.476	525.886	584.598	595.245	545.194	567.863	564.123
5.39907	581.274	556.455	586.846	594.735	577.214	567.158	522.776	540.368	491.06	497.358	513.953	550.856	493.772	533.023	498.572	524.702	517.097	535.498	531.023	557.377	576.284	544.796	550.582	537.335	536.786	540.321	569.251	571.498	568.358	554.642	585.549	563.074	528.87	548.739	541.014
5.41207	571.768	578.852	548.842	580.842	556.151	555.924	525.695	530.305	533.084	514.849	494.844	531.688	490.537	552.618	492.23	556.851	504	557.694	524.306	589.001	546.84	580.542	595.62	548.387	577.237	545.77	549.152	547.995	601.082	554.461	568.614	560.848	567.237	567.312	553.542
5.42507	582.65	584.715	565.712	563.588	580.124	572.65	535.365	526.095	538.303	522.27	524.489	483.146	527.314	547.715	491.682	541.653	498.54	516.956	541.157	575.938	539.92	574.62	590.525	540.62	564.606	579.759	554.602	556.569	591.383	565.65	569.46	579.285	566.208	562.62	552.398
5.43807	615.23	574.965	580.673	563.345	566.407	552.77	550.124	519.257	551.849	527.726	516.115	507.699	536.239	538.637	510.832	546.832	510.124	498.69	551	538.407	538.947	552.204	570.912	543.088	568.832	568.77	590.938	590.195	580.345	603.611	589.487	564.823	548.929	548.274	575.92
5.45107	606.133	557.097	581	560.687	538.085	560.542	561.638	545.482	520.254	548.229	522.554	529.988	517.747	546.94	521.325	531.482	507.723	526.506	540.398	536.59	547.928	592.71	552.747	557.277	577.337	556	588.109	589.072	574.374	575.928	563.543	580.843	556.928	564.217	577.41
5.46407	596.958	560.096	577.736	570.096	542.096	579.485	522.879	526.406	506.833	525.669	543.749	547.971	534.498	507.615	529.18	544.456	502.347	536.736	516.724	547.569	566.402	563.477	566.887	555.473	548.28	563.833	588.138	565.377	581.444	583.372	577.331	554.837	591.067	584.444	574.916
5.47707	619.855	559.572	625.495	561.216	571.783	562.145	500.357	533.069	546.997	515.428	526.217	539.644	533.501	506.498	501.503	551.572	504.571	539.5	545.568	574.426	578.142	540.785	546.503	560.356	555.498	569.928	584.001	552.143	576.072	579.073	588.215	551.356	611.142	566.217	584.714
5.49007	616.178	559.164	617.559	584.644	591.329	542.405	519.619	546.367	530.293	534.822	502.874	507.849	505.748	525.962	460.584	553.063	550.934	520.482	542.951	583.57	594.29	576.909	554.315	566.899	580.025	592.518	577.734	565.822	526.332	571.797	574.874	548.343	570.332	585.909	597.227
5.50307	599.525	587.164	608.836	588.049	586.902	576.623	532.869	532.918	519.59	530.918	500.738	516.803	513.312	540.59	492.476	528.59	525.918	514.852	565.131	560.443	559.639	572.951	566.508	584.82	585.131	582.574	581.984	581.23	567.033	599.541	563.393	523.557	569.918	599.393	604.492
5.51607	616.456	591.352	590.866	577.161	576.483	571.188	545.035	530.517	518.644	526.065	503	541.035	521.322	542.709	515.709	526.1	499.904	542.295	560.027	538.192	541.969	551.031	545.996	576.609	575.418	574.517	567.835	605.843	610.678	585.575	567.356	531.391	589.291	576.996	576.575
5.52907	626.381	579.778	599.727	592.887	561.541	546.969	547.778	534.603	537.521	535.237	521.696	535.335	477.386	523.716	548.583	517.51	524.109	535.288	518.273	565.774	556.047	575.552	576.821	530.02	601.362	593.681	585.346	590.051	586.463	587.506	577.428	571.346	572.701	586.109	573.681
5.54207	643.575	591.236	624.305	604.593	564.084	544.78	545.593	548.05	535.204	567.88	528.661	548.355	505.759	546.218	532.257	517.271	533.848	510.916	491.916	592.152	565.559	592.034	561.697	557.421	607.764	599.255	607.559	585.83	561.882	587.357	586.932	577.543	593.218	583.391	572.729
5.55507	647.668	613.249	618.335	583.419	584.998	575.746	559.415	536.586	532.332	590.5	530.249	545.502	544	560.251	528.331	539.582	499.504	519.165	542.743	599.666	590.747	583.584	545.998	618.247	581.669	586.085	598.918	604.166	598.412	600.164	597.416	584.748	630.582	573.167	577.249
5.56807	636.987	607.666	591.08	568.573	609.907	564.32	553.52	520.853	525.813	584.4	524.827	537.013	538.267	539.666	539.84	544.84	501.654	554.654	584	582.36	586.36	583.013	577.214	630.12	595.8	578.427	620.24	595.666	607.933	628.614	590.533	574.786	622.08	598.08	579.693
5.58107	614.844	591.929	599.537	581.395	588.322	574.932	541.437	574.652	540.79	549.266	532.085	540	543.578	527.31	529.802	530.295	510.985	558.915	558.646	567	588.466	557.829	585.112	591.758	600.915	602.79	639.183	587.817	608.212	627.858	593.268	583.227	592.224	608.112	579.507
5.59407	591.144	597.409	616.447	576.609	563	597.019	511.665	601.502	549.484	527.553	525.842	545.535	548.786	527.66	504.521	552.996	541.638	544.126	545.088	597.996	584.288	560.907	571.805	578.177	591.66	623.107	613.2	583.358	598.967	627.749	610.856	561.595	585.535	605.321	589.642
5.60707	605.743	587.062	599.149	585.112	551.041	567.996	522.245	576.498	565.461	523.108	540.809	540.759	532.323	513.78	518.44	551.365	558.954	524.149	578.266	599.626	609.681	589.154	581.764	577.672	610.938	628.892	593.456	587.784	593.415	624.216	624.523	583.901	598.154	627.569	553.688
5.62007	618.663	594.413	588.202	592.928	589.562	562.476	541.928	555.327	563.053	556.889	563.933	516.99	532.274	527.683	534.394	531.135	557.606	546.822	563.043	583.736	621.12	591.731	600.337	558.861	620.663	613.789	604.74	589.063	610.471	585.582	612.389	620.394	600.731	633.861	543.548
5.63307	635.997	596.717	585.239	567.717	606.861	572.334	563.329	571.663	554.522	573.764	553.573	526.044	551.903	542.097	516.573	546.617	560.239	574.81	535.285	575.478	615.617	591.142	584.051	602.897	642.186	608.522	629.141	599.759	637.949	582.568	622.139	597.859	594.381	617.144	581.759
5.64607	659.083	591.79	594.387	576.663	592.735	582.873	546.326	577.017	566.028	526.116	552.193	544.431	548.696	542.735	516.735	548.724	542.669	550.448	557.956	574.762	619.265	598.624	590.69	628.906	645.448	616.431	613.227	583.658	642.613	597.321	628.044	618.911	582.238	596.641	588.779
5.65907	645.876	595.449	593.891	584.38	589.411	560.224	545.815	558.488	553.395	505.078	538.341	525.876	533.465	555.031	529.031	572.256	547.628	544.101	594.659	586.519	596.387	587.38	598.876	615.558	609.372	612.488	632.357	600.357	620.938	609.644	604.946	655.031	584.589	585.512	591.078
5.67207	641.361	577.639	600.746	564.554	578.988	546.734	581.554	563.915	542.964	540.192	527.879	538.65	536.903	545.663	513.241	577.338	540.784	544.651	613.024	604.313	593.361	612.505	616.095	617.072	589.048	634.71	680.964	629.205	615.964	628.988	611.831	651.591	588.591	613.674	607.422
5.68507	635.091	602.303	638.457	578.878	579.516	588.846	570.707	548.25	539.707	551.963	538	549.606	556.617	549.425	553.021	528.186	552.335	561.526	605.192	589.505	605	639.479	634.511	624.069	605.33	647.383	656.894	634.266	614.16	643.069	642.941	640.128	620.691	654.069	609.644
5.69807	629.275	641	667.379	589.518	586.586	603.836	557.836	569.989	542.008	551.698	533.259	512.932	549.561	543.346	568.166	545.352	565.82	575.932	603.741	583.076	609.741	638.698	628.905	611.924	629.371	646.853	637.482	638.087	636.025	661.267	648.199	620.354	667.267	664.207	619.224
5.71107	664.425	642.393	653.077	589.212	596.857	597	581.173	605.217	550.607	552.682	542.39	531.6	539.605	533.639	530.247	594.57	555.711	555.607	598.323	611.072	609.894	650.358	665.602	605.281	631.072	642.825	647.072	628.533	644.647	665.536	650.711	598.358	657.146	646.074	655.889
5.72407	658.927	647.18	637.9	596.457	620.351	589.277	599.646	578.823	540.369	547.265	572.628	574.546	539.372	539.918	549	572.835	584.54	562.177	577.369	605.912	615.357	643.637	680.826	637.814	648.625	644.805	662.808	644.817	633.628	665.909	645.924	605.72	649.085	655.439	673.64
5.73707	635.553	650.556	635.671	604.331	644.223	588.443	587.554	579.664	547.33	544.226	593.444	566.002	535.442	528.332	554.332	536.334	580.892	572.444	580.775	610.776	615.669	642.444	636.117	642.89	678.998	672.777	661.671	641.223	641.557	695.883	622.332	648.994	661.333	693.11	651.336
5.75007	669.115	647.828	617.689	607.533	628.533	599.434	588.746	574.754	583.771	542.853	593.352	552.525	551.869	533.697	554.918	534.303	572.426	588.639	591.049	641.246	614.205	643	619.549	630.311	674.229	672.828	651.074	645.295	630.566	704.197	625.09	665.32	674.295	694.615	655.59
5.76307	687.632	628.869	601.407	605.707	591.048	596.179	572.481	567.131	595.359	576.792	566.048	546.726	566.584	555.348	549.547	550.858	572.84	586.077	592.613	634.436	628.906	649.368	662.405	639.801	663.066	673.396	668.604	668.915	654.197	690.499	648.866	654.584	665.652	680.33	670.142
5.77607	676.098	614.048	584.729	619.537	575.194	593.073	581.583	596.877	594.95	583.927	549.779	555.365	582.927	555.492	557.146	572.244	564.95	552.927	581.71	599.633	635.681	660.073	681.854	682.51	683.121	682.975	675.194	676.44	695.706	713.537	685.927	675.902	679.19	680.219	664.096
5.78907	670.381	640.591	641.517	613.451	597.07	594.786	594.479	609.619	590.386	574.93	569.856	555.028	573.93	538.922	565.833	580.07	577.381	572.256	570.684	606.977	667.545	657.739	671.144	694.907	706.926	700.521	699.093	681.735	691.409	714.331	680.167	676.358	726.004	682.525	679.953
5.80207	671.158	688.29	682.395	616.053	628.5	597.342	581.763	597.395	568.526	577.053	581.737	551.158	563.026	566.184	570.789	566.895	570.263	614.474	626.737	616.632	680.474	672.5	668.737	697.211	712.737	713.237	708.632	720.711	673.711	722.316	687.842	665.079	702.184	680.895	699.263
5.81507	670.613	688.597	674.534	604.613	645.298	594.764	601.778	581.927	596.241	580.147	599.775	589.775	571.545	555.775	554.683	546.469	564.539	621.304	638.529	642.542	680.851	703.537	684.081	697.45	710.084	702.843	721.162	744.38	715.555	736.707	703.306	680.628	701.306	686.843	723.377
5.82807	652.253	638.748	680.12	611.746	618.5	575.876	615.378	606.121	615.378	578.994	608.377	591.629	576.504	564.752	538.622	586.37	561.002	600.003	624.746	653	695	689.377	711.996	673.122	727.626	697.124	739.127	720.003	736.383	736.762	707.623	718.875	699.624	685.623	719.869
5.84107	638.19	648.905	685.722	650.409	615.525	580.679	608.409	619.606	587.971	602.321	596.92	579.869	578.453	558.299	588.293	598.021	548.445	604.344	644.066	659.569	698.65	691.059	727.146	687.445	736.234	719.694	711.036	688.576	701.599	675.044	739.519	727.584	720.789	710.949	750.81
5.85407	647.681	660.492	629.704	661.348	628.723	606.681	611.537	606.065	564.769	588.746	611.586	602.58	615.674	583.427	633.189	580.267	557.492	639.42	643.717	674.906	717.427	717.58	725.977	705.368	768.101	744.87	711.629	689.824	738.717	718.368	771.42	749.551	741.834	723.964	748.775
5.86707	643.505	675.336	623.77	650.628	654.124	629.079	604.575	607.31	573.194	599.619	617.611	589.646	604.619	611.177	619.345	600.062	592.699	640.965	648.779	678.894	718.257	696.363	761.903	729.434	773.752	747.903	760.345	738.823	762.071	743.814	775.035	745.991	760.477	715.416	745.443
5.88007	650.191	677.448	659.397	664.654	631.71	640.268	637.234	601.307	605.245	601.022	583.597	584.414	594.961	614.631	615.307	574.609	597.581	630.955	621.017	675.011	697.783	678.766	758.24	710.403	770.056	776.755	755.302	737.715	776.391	741.481	767.279	738.732	784.446	755.867	758.476
5.89307	709.543	724.506	687.855	659.349	633.663	620.578	613.385	617.047	588.638	606.723	566.482	609.747	594.011	600.048	603.723	558.229	574.807	619.554	638.71	693.963	748.108	715.952	746.794	747.361	786.097	800.844	744.976	771.589	792.771	795.301	777.926	779.565	715.433	825.048	794.688
5.90607	691.054	739.892	685.809	653.9	621.453	609.709	643.938	661.431	623.1	598.846	580.423	603.631	623.208	601.992	596.792	580.561	590.685	637.83	650.701	713.016	766.369	729.145	774.024	792.552	796.606	796.407	750.154	806	814.275	788.224	825.493	809.062	753.922	805.863	792.752
5.91907	683.197	761.715	667.828	646.833	650.113	610.318	653.808	632.782	631.389	598.414	587.69	609.887	614.255	613.167	595.971	606.946	604.05	643.561	646.908	694.331	780.272	748.389	750.577	824.921	839.749	800.063	773.188	822.799	847.929	779.218	782.088	790.335	784.615	784.607	838.644
5.93207	671.478	796.385	682.224	650.113	647.865	691.066	640.522	606.478	618.475	619.206	603.726	615.681	598.367	611.364	607.364	597.931	615.609	619.206	690.43	703.021	814.113	762.958	791.615	794.021	837.135	788.029	817.683	862.773	787.116	812.91	775.391	807.119	790.256	803.612	813.979
5.94507	685.853	786.427	645.001	651.427	671.285	662.43	642.426	617.425	596.426	629.145	587.142	618.993	625.004	613.002	603.861	599.569	574.997	650.564	671.999	694.567	805.146	798.715	834.987	789.565	826.567	857.431	850.565	868.714	825.71	839.281	831.711	865.001	848.862	813.988	847.28
5.95807	724.578	790.038	663.983	673.784	655.222	658.757	646.351	645.373	615.513	618.378	597.757	650.73	612.13	619.816	585.411	612.692	608.784	685.66	679.481	734.784	797.097	793.551	898.697	825.173	868.162	853.994	868.53	883.751	866.265	883.508	856.238	854.487	832.578	889.513	897.335
5.97107	743.573	798.526	716.37	690.335	622.183	683.805	632.959	679.035	629.734	619.608	613.504	625.811	639.217	654.699	605.77	612.504	632.51	662.091	689.189	767.014	823.923	796.595	859.433	842.134	915.441	879.783	835.945	920.238	905.28	921.657	876.909	851.161	892.498	920.742	934.734
5.98407	725.559	850.581	680.604	647.001	698.721	705.115	667.791	673.045	636.931	626.047	637.512	624.163	625.488	639.745	625.395	629.86	598.256	652.21	693.651	763.163	834.558	809.698	856.792	895	943.931	905.536	890.233	935.325	905.233	936.931	908.28	888.652	966.069	947.557	937.582
5.99707	749.016	830.23	669.377	687.853	707.328	637.033	678.902	612.754	658.033	669.902	652.279	645	635.066	661.656	613.967	620.361	596.541	675.066	694.033	781.787	836.836	844.836	938.295	895.246	953.229	953.066	929.098	919.148	931.803	951.885	950.394	917.344	942.016	895.918	953.41
6.01007	706.136	838.484	684.213	711.46	658.327	675.112	701.956	707.776	645.864	675.257	680.729	654.911	659.561	635.124	611.977	645.056	614.722	648.133	724.561	770.044	837.283	871.932	964.201	903.551	925.867	984.168	973.047	953.811	932.147	948.946	976.843	950.72	943.484	925.867	970.708
6.02307	724.644	846.444	670.303	700.678	694.548	671.035	704.436	717.739	635.947	627.444	641.904	665.072	647.085	643.13	596.625	635.67	695.965	616.728	692.87	769.372	896.782	881.667	939.564	943.824	984.173	991.276	1018.22	1014.04	968.617	1020.68	998.774	978.885	975.407	972.87	983.173
6.03607	726.268	841.291	713.971	700.839	693.648	676.703	657.784	696.599	669.135	618.184	656.888	596.052	704.461	650.674	637.107	618.755	680.571	683.942	689.865	824.161	924.107	958.726	989.89	1011.83	1026.56	1038.35	1003.43	1038.52	998.291	1030.35	1003.4	1010.68	1039.32	988.885	1024.48
6.04907	747.763	916.992	732.619	691.144	694.35	684.579	668.342	665.941	662.907	664.969	695.051	621.506	688	666.475	650.556	643.011	655.98	712.576	700.424	831.381	932.401	996.475	1020.91	1053.75	1075.03	1024.12	1032.35	1035.42	1067.6	1060.3	1026.51	998.17	1055.62	1064.92	1055.63
6.06207	753.207	961.308	738.926	690.085	690.944	733.785	705.522	733.822	652.767	672.385	684.637	644.815	684.27	672.074	657.759	675.104	681.748	685.963	731.944	836.459	937.229	1019.35	1072.46	1032.01	1155.02	1087.06	1033.85	1118.32	1076.12	1081.64	1055.9	1117.29	1068.6	1082.36	1091.28
6.07507	795.186	947.132	751.459	710.527	705.796	727.868	683.659	728.814	670.81	719.745	712.918	679.222	676.082	657.677	711.118	693.204	685.359	693.814	750.337	862.9	1057.09	1076.24	1036.57	1083.62	1145.04	1088.79	1076.81	1149.05	1031.79	1114.58	1126.78	1110.67	1118.15	1111.2	1131.54
6.08807	794.412	991.588	740.058	701.763	717.647	695.587	701.353	726.941	712.001	721.236	677.412	656.294	703.647	671.705	716.882	676.236	661.881	700.764	773.942	846.764	1037.88	1096.94	1120.94	1131.41	1127.47	1149	1131.23	1194.35	1156.59	1124.64	1166.29	1166.35	1159.47	1188.65	1197.82
6.10107	786.167	1011.33	759.999	742.675	721.162	738.494	697.826	719.835	690.161	706.505	664.992	661.005	689.332	693.841	719.002	664.158	702.671	735.168	759.663	861.495	1046.98	1156.66	1119.33	1148.16	1173.83	1159.32	1178.99	1161.98	1236.83	1221.67	1238.16	1173.83	1229.5	1181.81	1224.82
6.11407	791.24	1013.81	759.519	703.83	747.313	765.821	738.711	709.783	717.868	682.926	710.783	645.564	693.808	660.998	711.819	711.398	683.517	726.783	786.759	889.302	1130.1	1194.21	1151.66	1211.06	1229.14	1235.12	1259.49	1277.48	1266.82	1241.76	1275.12	1221.64	1254.06	1303.67	1294.63
6.12707	836.6	1070.97	729.707	744.093	753.987	711	716.6	720.894	708.334	732.907	718.374	723.853	686.254	732.027	728.32	692.733	725.173	736.721	807.44	886.882	1077	1171.07	1238.05	1283.04	1342.27	1368.96	1326.27	1319.17	1362.27	1340.36	1343.36	1331.53	1324.28	1339.43	1311.2
6.14007	803.478	1066.23	729.504	733	773.153	723.172	700.026	757.718	751	742.632	734.308	725.462	714.009	733.35	729.299	700.419	722.974	769.453	817.385	1010.29	1151.12	1224.7	1263.81	1326.19	1343.47	1395.15	1395.85	1394.24	1426.65	1390.91	1397.33	1390.42	1370.73	1317.67	1394.84
6.15307	759.425	1075.52	747.244	737.947	722.415	798.985	752.053	737.507	748.463	736.664	717.088	738.083	738.2	706.41	691.186	723.522	677.035	769.678	859.561	950.522	1213.22	1271.19	1360.64	1347.23	1386.24	1422.61	1465.86	1434.06	1464.5	1422.28	1444.06	1424.05	1475.83	1401.49	1439.4
6.16607	786.741	1101.55	800.493	775.157	799.363	787.09	729.458	744.624	727.726	757.806	762.04	723.729	768.154	725.455	723.157	733.883	752.532	792.194	828.883	969.535	1208.48	1303.98	1433.08	1415.82	1452.7	1485.52	1525.14	1524.35	1529.78	1555.58	1534.35	1510.86	1518.92	1515.7	1461.04
6.17907	819.066	1218.04	779.778	803.922	785.609	757.703	810.543	772.642	711.559	774.827	786.284	761.864	726.889	742.823	743.469	737.28	752.103	772.712	825.539	1036.35	1271.21	1346.52	1488.42	1559.6	1541.41	1566.18	1567.96	1542.3	1584.96	1572.63	1547.7	1548.02	1543.03	1538.12	1560.24
6.19207	850.962	1221.07	826.932	842.185	780.892	815.205	765.679	784.115	786.203	742.524	793.894	720.359	750.515	734.65	722.154	775.815	782.951	788.456	817.231	1056.87	1330.77	1457.6	1568.75	1584.84	1668.35	1593.47	1605.08	1675.05	1627.8	1687.12	1655.93	1634.71	1572.23	1692.26	1645.5
6.20507	832	1327.14	816.651	815.651	846.83	758.972	775.224	836.73	813.124	769.399	767.353	733.349	746.174	749.129	796.867	799.647	829.871	804.266	931	1067.53	1406.75	1524.66	1588.57	1699.79	1657.01	1761.05	1657.29	1733.59	1729.2	1778.36	1832.61	1816.17	1698.11	1805.37	1797.26
6.21807	837.869	1364.94	815.162	815.475	862.293	836.17	807.842	790.996	788.869	803.378	789.452	739.317	750.162	744.865	786.081	774.228	838.614	827.614	928.297	1099.87	1454.19	1586.32	1634.65	1751.31	1721.32	1833.23	1815.11	1859.32	1843.18	1862.92	1842.48	1804.03	1834.42	1895.47	1798.46
6.23107	905.039	1423.53	841.202	856.058	818.808	883.173	798.442	781.288	853.481	786.154	761.558	768.75	779.702	804.279	798.462	771.327	832.587	825.625	896.808	1174.24	1557.25	1628.67	1748.5	1779.52	1989.21	2066.9	1919.27	1920.02	1936.94	2083.86	1898.4	1897.09	1958.51	1932.07	2037.66
6.24407	866.066	1420.67	847.156	845.066	833.959	845.09	861.779	815.754	779.066	814.967	797.975	797.935	830.77	822.631	791.402	854.295	817.189	862.287	911.041	1237.99	1634.25	1834.81	1900.03	1970.39	2022.12	2128.69	2032.68	2049.53	2053.2	2178.83	2100.18	2033.44	2120.87	2042.11	2134.65
6.25707	900.19	1490.59	895.298	879.664	896.01	863.332	887.488	859.719	814.139	799.281	816.041	877.339	826.431	832.288	798.569	779.895	886.522	869.136	963.468	1317.2	1708.56	1886.79	2003.32	2254.39	2286.53	2254.57	2247.55	2138.33	2160.51	2185.44	2149.62	2213.68	2179.25	2242	2218.88
6.27007	905.577	1682.77	823.064	894.914	837.614	871.351	817.713	836.102	837.601	828.378	857.338	842.836	817.29	819.314	813.378	837.812	894.936	913.126	1011.16	1264.27	1808.03	2009.79	2097.96	2230.3	2287.44	2256.89	2385.72	2431.63	2278.58	2381.76	2427.95	2391.49	2410.93	2274.72	2384.88
6.28307	945.42	1678.74	877.684	943.144	879.663	906.028	837.85	889.282	853.304	913.288	866.055	814.408	874.895	854.767	898.398	834.491	842.166	941.558	966.237	1351.51	2014.06	2188.22	2305.04	2448.22	2560.77	2543.23	2562.97	2578.65	2477.45	2559	2556.05	2486.41	2569.3	2602.1	2592.96
6.29607	925.885	1742.49	937.318	912.894	903.991	907.212	903.336	864	864.637	853.336	868.177	864.902	837.132	916.823	842.389	886.876	849.858	926.619	1045.94	1475.34	2018.09	2338.95	2414.71	2634.09	2764.71	2800.72	2741.2	2676.94	2638.79	2705.91	2599.97	2680.57	2793.65	2645.94	2808.7
6.30907	974.961	1882.75	955.303	907.427	959.07	918.946	922.412	864.738	900.039	871.961	878.078	914.93	900.14	907.357	864.357	879.938	952.883	961.319	1098.31	1494.76	2135.75	2449.07	2567.63	2752.07	2806.7	2954.39	2920.86	2953.11	2907.7	3036.07	2989.42	2881.64	2943.22	2922.56	3125.64
6.32207	970.011	2105.52	993.916	961.882	967.981	912.015	974.886	958.795	904.989	867.011	887.978	906.019	917.961	952.901	909.901	872.017	938.032	1001.91	1137.91	1591.79	2358.52	2712.43	2903.27	3016.43	3151.25	3258.34	3158.48	3222.41	3251.25	3300.43	3298.33	3218.27	3226.38	3249.29	3206.82
6.33507	944.314	2247.27	991.036	924.459	965.036	944.602	924.616	916.519	946.493	919.36	917.638	954.408	894.29	938.181	936.674	954.986	979.493	1041.52	1185.42	1656.22	2578.32	2873.04	3038.36	3334.12	3571.87	3517.84	3417.84	3488.75	3534.55	3620.1	3453.12	3523.28	3619.21	3631.34	3683.18
6.34807	1031.04	2447.53	970.462	959.208	962.066	933.264	963.12	924.802	947.978	927.824	893.55	945.22	937.032	884.21	938.956	993.164	959.462	1040.04	1148.84	1891.72	2836.26	3120.48	3345.14	3548.27	3854.75	3949.37	3830.78	3949.71	3918.44	3885.13	3903.9	3981.77	4075.84	4069.26	4076.29
6.36107	1064.95	2597.21	978.713	962.904	1002.66	982.372	997.883	979.212	903.468	958.979	982.063	952.745	1015.45	964.319	981.596	974.638	1032.57	1122.29	1346.46	1953.15	3131.46	3556.8	3831.2	4117.39	4316	4473.05	4356.95	4405.32	4341.34	4349.87	4489.04	4533.16	4546.81	4423.64	4391.88
6.37407	1023.84	2962.27	1026.91	1027.2	1040.41	973.46	998.042	1003.04	947.992	999.284	964.879	1003.78	1039.08	966.042	980.126	1019.03	1035.96	1143.2	1322.34	2090.1	3488.81	3944.68	4277.21	4754.01	4918.35	4908.72	4896.2	5032.26	4964.39	5088.41	4997.62	5054.03	5124.44	5122.96	5261.47
6.38707	1056.14	3407.55	1072.62	982.588	1042.95	918.002	1032.14	1022.96	1027.76	1026.6	1009.52	982.294	990.692	993.499	1063.44	1019.1	1075.83	1152.53	1440.48	2405.12	4121.3	4418.05	4899.08	5311.06	5786.98	5784.2	5671.9	5747.42	5839.67	5840.66	5779.48	5725.54	5924.66	6032.96	5971.3
6.40007	1070.2	3805.39	1078.75	1027.85	1056.14	1054.81	1051.83	1029.63	1071.41	1027.06	1038.27	1047.62	1053.68	1081.32	1045.48	1095.94	1114.59	1246.83	1534.26	2657.52	4690.78	5147.67	5575.68	6222.95	6420.38	6610.74	6546.22	6557.23	6798.04	6717.91	6806.23	6697.44	6847.14	6862.61	6918.16
6.41307	1122.06	4176.29	1146.77	1114.56	1074.64	1086.28	1097.56	1112.63	1081.43	1099.41	1090.13	1072.42	1159.19	1088.86	1083.92	1114.93	1188.49	1319.84	1689.47	2871.68	5098.28	5826.23	6321.72	6952.23	7392.96	7500.34	7507.11	7527.11	7514.37	7510.14	7473.53	7566.7	7559.52	7554.59	7471.9
6.42607	1156.31	4252.6	1157.51	1218.36	1142.13	1091.67	1087.22	1105.22	1140.78	1078.36	1112.37	1056.55	1118.32	1154.21	1150.37	1139.88	1253.7	1337.86	1757.03	2999.05	5159.15	5976.95	6636.85	7095.85	7489.8	7467.64	7475.05	7624.64	7579.7	7493.52	7619.19	7490.31	7497.95	7577.36	7447.54
6.43907	1212.6	3723.68	1172.54	1187.93	1138.01	1166.5	1151.42	1173.05	1092.4	1177.76	1110.37	1183.11	1116.73	1186.35	1147.82	1174.71	1215.39	1303.57	1692.95	2606.51	4462.42	5263.71	5871.38	6120.95	6405.38	6407.81	6310.33	6299.61	6247.25	6259.55	6240.65	6304.16	6265.1	6321.21	6181.85
6.45207	1244.06	2822.6	1172.2	1214.55	1268.2	1244.09	1195.74	1169.22	1157.99	1164.64	1209.75	1178.93	1118.8	1193.49	1152.39	1181.59	1244.25	1277.53	1495.49	2107.7	3305.56	3802.63	4408.12	4495.24	4558.06	4502.06	4536.04	4560.16	4565.57	4470.85	4347.78	4576.56	4496.62	4360.01	4330.54
6.46507	1320.76	2065.81	1211.1	1278.43	1228.79	1191.57	1205.33	1204.44	1175.78	1163.78	1123.24	1102.35	1130.55	1084.69	1136.11	1146.45	1179.57	1204.79	1287.37	1600.98	2395.61	2581.34	2983.82	2994.39	3084.05	3043.26	3036.39	3040.62	2952.19	2906.4	2960.03	3073.5	2955.73	2905.26	2910.48
6.47807	1252.67	1542.73	1260.82	1244.7	1245.73	1231.45	1170.85	1160.67	1155.03	1137.64	1105.73	1140.45	1112.67	1101.76	1121.7	1127.06	1125.3	1112.52	1184.91	1371.76	1713.49	1832.85	2050.8	2074.89	2217.46	2138.16	2070.55	2124.28	2096.22	2095.13	2079.86	2143.46	2068.92	2091.67	2045.19
6.49107	1187.26	1414.23	1235.72	1187.74	1173.41	1157.2	1157.31	1120.98	1137.23	1117.49	1150.18	1117.46	1080.46	1134.67	1052.23	1083.29	1151.15	1110.56	1189.64	1226.36	1500.06	1546.43	1541.72	1664.29	1688.18	1628.37	1644.6	1691.7	1656.33	1637.74	1596.7	1676.56	1597.26	1598.72	1615.1
6.50407	1199.61	1355.04	1202.66	1155.09	1158.56	1158.74	1122.5	1130.6	1116.1	1122.73	1133.81	1092.39	1108.64	1083.17	1133.91	1113.93	1113.05	1107.71	1131.87	1179.66	1358.03	1421.52	1397.68	1483.15	1477.84	1414.11	1399.44	1427.27	1462.28	1432.55	1406.72	1440.76	1500.63	1391.98	1424.99
6.51707	1186.87	1264.65	1201.4	1157.79	1193.66	1185.62	1131.43	1118.57	1115.55	1097.68	1085	1128.9	1083.44	1065.51	1104	1127.64	1089.02	1150.3	1226.43	1183.49	1360.92	1324.49	1366.17	1364.21	1329.2	1353.34	1334.74	1355.49	1362.59	1374.04	1351.89	1336.29	1359.86	1325.55	1348.51
6.53007	1219.24	1244.13	1151.65	1179.14	1187.41	1210.98	1131.48	1147.89	1144.53	1101.39	1116.44	1136.84	1157.71	1094.21	1116.14	1108.86	1129.63	1189.05	1193.82	1252.97	1310.46	1320.07	1306.78	1311.76	1344.76	1326.02	1329.84	1286.07	1333.9	1289.13	1339.29	1276.01	1252.09	1325.55	1330.61
6.54307	1235.95	1294.41	1103.86	1173.88	1202.41	1144.52	1150.07	1137.42	1160.78	1166.85	1137.27	1178.46	1146.47	1170.48	1138.24	1202.84	1189.41	1138.62	1196.44	1262.68	1303.32	1269.76	1300.15	1309.98	1289.81	1346.05	1303.47	1264.05	1321.05	1269.85	1328.88	1253.73	1274.14	1261.5	1322.37
6.55607	1269.13	1298.45	1238.55	1225.25	1199.45	1175.06	1177.76	1145.47	1151.53	1189.01	1188.34	1159.96	1161.48	1217.77	1182.96	1224.64	1202.46	1181.89	1224.4	1280.84	1290.07	1287.67	1295.27	1272.5	1280.28	1296.11	1296.36	1252.17	1282.95	1276.37	1286.86	1228.88	1293.47	1291.42	1326.73
6.56907	1326.18	1293.76	1265.14	1211.91	1211.76	1244.08	1248.56	1215.98	1196.75	1213.66	1218.42	1209.03	1212.13	1166.73	1237.32	1212.86	1201.38	1190.76	1213	1326.28	1306.42	1268.1	1339.32	1313.37	1326.32	1292.9	1305.71	1288.85	1305.75	1302.28	1267.48	1235.33	1278.19	1284.81	1340.95
6.58207	1240.47	1350.56	1245.61	1269.95	1257.37	1222.03	1240.02	1216.01	1174.43	1213.4	1228.6	1226.8	1282.16	1232.14	1228.81	1225.19	1205.8	1265.14	1232.18	1316.01	1295.01	1315.56	1260.47	1344.99	1321.81	1290.2	1221.66	1251.63	1277.03	1292.81	1291.38	1305.95	1282.79	1313.78	1316.02
6.59507	1302.05	1413.95	1278.89	1299.42	1307.47	1224.05	1201.63	1284.63	1216.53	1306.74	1252.89	1235.11	1248.84	1232.26	1238.21	1199.79	1251.21	1296.63	1275.11	1322.05	1321	1363.74	1308.26	1286.84	1321.95	1343.47	1263.16	1255	1255.37	1340.32	1286.16	1289.05	1304.74	1318.05	1365.05
6.60807	1372.55	1364.64	1320.96	1311.58	1342.95	1242.59	1220.28	1268.92	1299.38	1332.78	1260.56	1281.43	1298.36	1219.98	1273.96	1266.06	1250.53	1341.32	1278.76	1409.97	1346.93	1337.14	1370.66	1307.42	1357.3	1338.51	1363.41	1264.46	1327.62	1321.26	1283	1306.5	1315.46	1245.28	1350.38
6.62107	1312.12	1355.47	1320.76	1338.63	1323.83	1232.38	1326.51	1283.63	1285.14	1288.36	1336.42	1297.85	1359.1	1254.94	1294.54	1311.63	1287.02	1323.75	1279.31	1431.69	1345.84	1316.99	1388.39	1344.17	1320.82	1376.87	1332.36	1326.03	1352.85	1323.54	1369.97	1366.34	1381.65	1276.57	1384.33
6.63407	1345.46	1409.66	1340.79	1309.53	1287.13	1323.72	1365.88	1360.13	1288.67	1328.94	1314.18	1349.9	1304.39	1306.26	1365.61	1309.88	1319.51	1346.91	1300.51	1362.63	1405.54	1336.03	1362.65	1324.65	1370.82	1347.46	1352.47	1391.86	1353.24	1374.86	1339.78	1350.09	1333.39	1361.13	1385.6
6.64707	1416.24	1417.75	1396.74	1343.74	1370.22	1318.01	1358.5	1335.51	1327.49	1383.49	1348.74	1403.49	1286	1349.74	1339.76	1320.5	1382.98	1387.74	1387.23	1370.99	1456.49	1385.74	1369	1350.49	1395.5	1432.22	1403.74	1351.52	1391.24	1389.25	1369.99	1414.98	1391.48	1375.5	1394
6.66007	1420.68	1440.16	1357.51	1406.35	1389.16	1330.42	1396.43	1371.05	1315.32	1395.26	1348.72	1412.3	1378	1360.74	1401.69	1369.39	1399.78	1406.88	1438.42	1414.29	1438.89	1414.06	1422.83	1401.21	1388.12	1397.67	1412.56	1360.38	1389.94	1389.74	1353.45	1422.98	1384.71	1344.89	1440.17
6.67307	1401.4	1481.12	1419.02	1423.73	1439.75	1398.86	1400.05	1400.68	1368.32	1398.65	1401.4	1434.36	1398.32	1431.07	1400.53	1368.21	1436.96	1402.7	1425.83	1490.24	1492.51	1437.98	1420.29	1500.4	1446.32	1469.62	1421.22	1457.59	1449.24	1454.24	1406.24	1479.05	1406.58	1423.32	1425.07
6.68607	1453.6	1518.92	1446.84	1416.8	1453.52	1444.04	1439.92	1376.92	1399.64	1464.8	1414.36	1466.04	1436.48	1423.88	1346.08	1435.44	1474.76	1446.8	1466.24	1492.4	1512.4	1478.12	1474.2	1521.92	1451.72	1489.16	1414.2	1471.28	1433.4	1454.96	1491.92	1482.56	1496.76	1431.52	1437.76
6.69907	1492.33	1508.41	1416.18	1460.87	1466.62	1484.95	1444.93	1457.6	1376.02	1445.97	1420.23	1531.1	1429.57	1430.88	1424.15	1466.13	1459.15	1472.81	1501.33	1539.39	1504.61	1510.88	1506.52	1497.41	1474.82	1469.51	1422.78	1515.13	1529.49	1439.61	1472.68	1457.25	1465.22	1476.68	1467.59
6.71207	1546.61	1561.62	1471.22	1489.1	1453.4	1481.2	1536.62	1487.3	1466.53	1365.68	1437.3	1513.39	1511.72	1497.81	1463	1438.29	1497.31	1499.11	1513.6	1531.19	1557.31	1502.9	1522.6	1584.22	1507.31	1506.01	1526.73	1553.5	1570.8	1514.02	1490.01	1503.21	1536.62	1481.5	1539.72
6.72507	1589.78	1530.71	1503.45	1526.13	1509.88	1491.95	1522.78	1531.63	1516.9	1472.91	1507.88	1500.14	1543.41	1461.57	1476.81	1468.8	1518.69	1497.27	1511.17	1575.29	1584.45	1558.12	1546.64	1571.85	1492.53	1566.11	1584.19	1532.01	1551.05	1569.78	1465.66	1563.27	1573.86	1485.04	1510.4
6.73807	1565.3	1599.57	1593.44	1564.81	1551.25	1507.48	1526.57	1489.73	1529.52	1544.57	1532.92	1493.84	1541.36	1499.99	1537.43	1472.35	1573.43	1557.31	1546.42	1636.38	1594.16	1575.11	1542.75	1535.07	1513.3	1589.08	1597.8	1525.8	1540.96	1529.66	1528.96	1580	1538.66	1524.7	1523.1
6.75107	1601.96	1645.34	1606.17	1553.21	1615.33	1555.92	1580.9	1522.35	1530.65	1576.15	1563.85	1595.25	1528.59	1556.48	1527.47	1520.64	1584.25	1531.02	1598.86	1634.23	1657	1574.02	1622.81	1593.36	1522.64	1575.58	1568.82	1546.43	1588.27	1527.45	1580.41	1592.74	1539.09	1612.06	1536.98
6.76407	1659.7	1644.02	1574.17	1560.49	1601.07	1548.28	1589.77	1558.28	1577.88	1621.36	1580	1619.26	1542.48	1585.51	1535.76	1565.17	1556.52	1569.71	1652.99	1634.25	1677.41	1667.81	1657.73	1622.36	1603.22	1603.01	1607.16	1607.84	1647.01	1613.3	1588.32	1580.51	1620.97	1635.11	1639.36
6.77707	1596.63	1682.68	1620.95	1592.12	1649.26	1652.7	1617.83	1581.17	1647.89	1619.78	1622.29	1562.06	1582.28	1611.57	1589.34	1574.65	1551.2	1655.39	1661.59	1661.77	1684.71	1676.62	1693.68	1658.08	1656.41	1630.76	1640.86	1588.16	1611.65	1635.74	1624.78	1677.04	1636.23	1642.01	1659.17
6.79007	1664.83	1743.72	1646.52	1675.75	1705.58	1679.84	1651.38	1681.69	1671.36	1623.45	1621.94	1606.91	1583.91	1614.59	1627.02	1577.56	1636.64	1612.53	1695.72	1645.81	1729.44	1711.74	1731.66	1719.64	1698.52	1646.89	1679.24	1612.97	1615.03	1663.52	1669.63	1700.05	1667.56	1649.64	1632.67
6.80307	1768.63	1748.97	1654.72	1729.25	1667.43	1644.49	1673.25	1691.63	1640.73	1645.51	1639.91	1655.72	1641.6	1628.03	1666.27	1649.64	1659.66	1620.93	1706.65	1727.13	1722.62	1733.54	1732.17	1712.73	1748.01	1656.15	1722.97	1697.76	1678.41	1670.75	1736.98	1667.12	1717.23	1668.92	1646.29
6.81607	1811	1817.84	1679.62	1689.2	1647.69	1729.74	1698.38	1677.93	1663.97	1669.52	1713.25	1689.94	1629.09	1670.28	1697.66	1716.45	1696.28	1658.31	1718.62	1779.03	1743.25	1729.24	1772.32	1751.49	1719.68	1708.28	1745.69	1740.31	1749.08	1664.24	1740.68	1726.67	1709.65	1715.39	1701.7
6.82907	1748.69	1833.62	1745.37	1700.93	1674.99	1796.77	1738.93	1726.15	1690.83	1669.84	1747	1734.49	1672.53	1755.97	1729.82	1732	1751.44	1707.37	1800.25	1812.65	1791.66	1770.93	1835.43	1843.42	1740.26	1741.44	1725.95	1774.71	1805.32	1760.3	1773.48	1741.12	1721.66	1729.06	1771.15
6.84207	1775.92	1840.64	1758.37	1751.04	1734.07	1755.52	1721.94	1709.13	1729.86	1701.26	1782.46	1712.94	1739.83	1781.17	1767.84	1735	1802.46	1766.25	1790.91	1834.8	1807.4	1855.29	1853.19	1838.53	1792.03	1843.36	1758.08	1783.99	1789.14	1834.82	1794.18	1784.7	1733.79	1685.54	1781.17
6.85507	1835.05	1880.28	1762.91	1807.78	1829.01	1756.51	1777.79	1741.47	1769.78	1743.14	1777.04	1769.15	1802.06	1780.64	1770	1793.15	1795.86	1788.77	1794.6	1876.55	1830.64	1820.12	1874.23	1771.99	1841.46	1856.81	1834.33	1815.24	1803.24	1844.59	1797.05	1800.77	1809.61	1759.29	1791.87
6.86807	1769.36	1897.91	1816.68	1831.35	1855.4	1791.2	1845.2	1771.8	1807.31	1795.68	1790.7	1834.72	1829.61	1795.55	1799.35	1813.99	1818	1796.39	1862.1	1885.08	1925.45	1871.28	1886.35	1834.49	1886.34	1815.93	1848.15	1849.14	1840.62	1853.14	1861.53	1836.88	1884.34	1864.03	1849.42
6.88107	1771.26	1919.99	1842.57	1858.84	1872.27	1823.99	1824.3	1814.41	1820.15	1861.56	1856.7	1860.42	1808.44	1856.41	1829.28	1828.99	1874.13	1827.27	1873.86	1919.69	1991.71	1958.14	1926.98	1907	1885.01	1862.12	1906.83	1893.84	1876.42	1888.7	1869.87	1869.86	1906.43	1852.3	1921.7
6.89407	1888.33	1943.98	1860.77	1852.25	1892.75	1824.04	1814.91	1863.1	1850.36	1863.74	1881.26	1858.16	1810.03	1888.46	1861.87	1875.26	1874.48	1849.25	1914.88	1968.23	1954.1	1948.36	1961.12	1940.5	1931.93	1915.84	1910.61	1943.77	1918.89	1890.23	1848.93	1870.49	1907.51	1879	1923.81
6.90707	1929.81	1944.38	1893.54	1899.57	1889.35	1817.72	1870.76	1844.54	1914.94	1852.82	1878.21	1863.19	1867.31	1889.27	1878.28	1865.23	1872.68	1871.4	1933.29	1971.49	1940.5	1926.38	1974.68	1971.92	1975.24	1983.58	1958.56	1907.62	1960.26	1891.64	1874.61	1907.08	1929.36	1928.06	1926.91
6.92007	1937.74	1985.56	1897.8	1938.05	1960.55	1857.57	1933.99	1830.04	1914.14	1913.6	1911.4	1894.78	1964.56	1889.5	1916.94	1904.35	1901.95	1892.33	1941.61	2017.35	2059.79	1957.82	1968.76	1953.47	1968.13	1998.22	2014.38	1941.88	1974.59	1928.74	1908.16	1938.87	1952.71	1907.01	1908.48
6.93307	1959.66	2034.04	1922.42	1991.63	1973.1	1901.41	1931.02	1911.47	1891.19	1951.56	1932.15	1928.67	1975.14	1901.01	1941.71	1923.98	1916.41	1936.93	1981.48	2024.92	2088.07	2004.94	1965.63	1993.19	1963.47	1947.49	2005.72	2032.51	2014.11	1976.17	1967.77	1943.53	1951.28	1959.41	1962.17
6.94607	1936.96	2064.95	1921.27	2020.14	1969.12	1941.6	1902.22	1929.49	1925.82	1952.82	1953.08	1888.11	1923.83	1958.25	1901.31	1904.95	1947.34	1958.92	2005.39	2012.78	2058.38	2061.25	2037.59	2029.74	1986.99	2043.92	2041.86	1993.45	2065.52	2006.74	2006.91	2001.89	1953.22	1999.96	2053.6
6.95907	1994.84	2079.86	1926.23	2030.93	1943.6	1947.58	1924.14	1945.89	1984.16	1935.44	2027.65	1908.17	1917.7	2001.09	1915.42	1902.72	1986.72	2002.79	2027.81	2047.4	2059.58	2100.51	2119.05	2053.93	2019.23	2114.63	2053.58	1969.23	2045.79	2047.82	2006.02	2066.77	2006.61	2017.42	2093.09
6.97207	2029.85	2082.03	1945.96	2039.9	1936.68	1947.06	1987.12	2001.99	1997.95	1952.64	2024.32	1983.52	1970.15	2034.6	2048.83	1906.55	1966.4	2009.34	2036.48	2088.58	2054.04	2101	2138.99	2150.2	2039.54	2070.98	2078.65	2007.02	2047.11	2071.97	2015.03	2070.47	2057.01	2059.51	2061.3
6.98507	2031.28	2098.85	1960.08	2040.49	2034.72	1994	1999.39	2000	1985.48	2048.57	1996.61	1995.89	1993.84	2035.48	2105.13	1954.95	2004.87	1975.28	2021.67	2131.69	2108.79	2138.87	2147.31	2199.62	2060.82	2124	2103.29	2055.8	2046.03	2061.51	2046.61	2075.3	2039.36	2091.03	2031.07
6.99807	2059.13	2137.88	2000.94	2074.89	2087.34	2027.41	2017.89	1988.43	2047.24	2053.96	2016.18	1993.36	2007.21	2039.25	2008.66	2017.43	2056.69	2011.17	2044.25	2167.38	2149.63	2151.5	2171.05	2192.96	2115.85	2172.99	2120.66	2098.04	2091.07	2141.48	2090.28	2120.29	2042.54	2090.6	2094.62
7.01107	2033.92	2191.71	2017	2069.03	2105.69	2008.29	2056.92	1983.55	2077.07	2048.03	2012.42	2033.03	2080.81	2071.22	1977.21	2067.35	2031.34	2065.68	2095.57	2160.93	2178.09	2170.2	2196.27	2186.45	2152.62	2151.45	2154.28	2137.12	2184.91	2174.2	2139.32	2104.97	2095.01	2160.47	2160.9
7.02407	2053.26	2211.38	2046.57	2067.78	2132.55	2036.21	2045.77	2055.76	2044.93	2089.21	2013.54	2087.61	2072.1	2065.61	2048.43	2104.71	2046.72	2069.04	2145.81	2134	2223.24	2169.4	2231.25	2174.77	2163.18	2165.64	2162.4	2179.23	2157.19	2144.49	2181.63	2115.53	2125.31	2221.79	2203.94
7.03707	2072.79	2266.58	2082.81	2091.56	2128.37	2064	2114.79	2156.68	2059.78	2071.55	2042.39	2103.63	2033.44	2079.37	2070.75	2108.53	2075.62	2044.3	2167.72	2138.97	2248.47	2196.52	2288.55	2203.55	2205.73	2156.28	2223.21	2223.02	2157.66	2190.4	2158.73	2183.96	2182.25	2174.11	2247.48
7.05007	2058.44	2325.85	2088.1	2116.4	2098.6	2065.12	2153.03	2105.42	2105.14	2077.63	2095.69	2131.19	2075.13	2089.16	2074.19	2106.48	2061.87	2072.15	2147.56	2176.84	2261.14	2246.63	2299.26	2274.84	2217.16	2177.12	2224.94	2237.99	2235.11	2233.51	2166.85	2199.97	2287.36	2210.78	2281.56
7.06307	2077.16	2292.01	2090.27	2121.81	2093.19	2104.9	2118.53	2048.41	2147.68	2124.9	2127.08	2085.83	2109.67	2080.59	2128.72	2130.32	2106.44	2090	2174.23	2248.12	2276.61	2233.52	2297.15	2297.28	2241.01	2268.37	2215.06	2167.71	2235.33	2265.52	2231.86	2218.44	2295.5	2235.7	2282.73
7.07607	2106.91	2310.28	2090.11	2098.53	2093.66	2098.29	2160.22	2128.89	2148.76	2151.5	2152.52	2056.97	2121.2	2073.86	2139.75	2115.3	2199.65	2114.07	2199.02	2281.82	2318.94	2332.01	2290.9	2270.62	2288.27	2268.06	2296.76	2187.66	2236.17	2333.87	2228.78	2236.86	2269.72	2302.42	2288.38
7.08907	2109.64	2363.59	2133.42	2109.41	2093.25	2119.25	2123.11	2126.02	2136.97	2113.46	2144.6	2143.52	2129.61	2097.12	2143.21	2131.54	2198.16	2149.89	2163.79	2293.86	2330.99	2318.82	2299.77	2275.07	2273.5	2308.8	2301.05	2262.08	2261.43	2372.6	2275.38	2296.6	2318.07	2332.9	2288.88
7.10207	2095.16	2347.7	2185.77	2125.2	2144.04	2114.9	2086.15	2094.23	2104.58	2109.42	2139.6	2144.33	2142.16	2129.07	2166.36	2195.4	2190.22	2170.5	2158.35	2335.06	2321	2299.23	2379.4	2302.89	2264.89	2356.16	2335.06	2319.21	2274.51	2252.24	2321.02	2310.03	2364.01	2265.14	2284.61
7.11507	2095.21	2347.38	2163.47	2114.51	2167.84	2130.65	2125.14	2131.44	2097.86	2102.4	2212.73	2161.09	2171.26	2120.38	2143.87	2197.57	2178.51	2166.73	2203.21	2309.17	2330.42	2355.36	2329.82	2365.04	2297.6	2296.86	2380.69	2348.8	2364.88	2275.64	2307.84	2360.75	2399.26	2332.94	2285.43
7.12807	2104.49	2364.4	2128.75	2163.35	2122.65	2180.9	2121.58	2147.15	2129.74	2128.86	2199.34	2239.85	2199.86	2172.6	2151.85	2182.78	2168.69	2119.94	2187.62	2258.25	2367.96	2363.97	2349.05	2397.53	2331.99	2345.96	2365.8	2355.03	2379.9	2372.53	2360.89	2414.31	2397.9	2375.52	2297.16
7.14107	2096.98	2362.09	2099.31	2152.12	2132.39	2154.43	2087.87	2118.01	2183.78	2170.42	2123.45	2144.64	2151.35	2198.02	2185.09	2175.13	2186.92	2169.42	2158.62	2302.6	2404.63	2391.01	2359.52	2364.16	2401.63	2411.75	2384.85	2412.41	2360.14	2379.1	2397.72	2400.18	2436.71	2355.88	2337.52
7.15407	2132.48	2395.84	2086.63	2173.59	2109.86	2129.12	2088.11	2127.14	2214.55	2127.27	2149.79	2096.48	2163.17	2183.93	2145.85	2201.02	2200.03	2229.43	2222.94	2328.04	2391.66	2446.58	2386.4	2402.51	2438.8	2427.16	2420.94	2418.24	2400.54	2403.78	2422.86	2420.81	2441.83	2379.4	2401.11
7.16707	2206.47	2396.35	2086.65	2183.65	2086.82	2123.41	2169.88	2118.41	2243.06	2124.53	2160.24	2114.7	2187.41	2155.65	2143.94	2172.88	2232	2204.7	2253.3	2304.94	2386.23	2482	2458.18	2438.59	2396	2495.47	2498.23	2459.47	2471.35	2449.12	2428.76	2432.47	2428.53	2438.47	2471.23
7.18007	2207.3	2478.36	2105.52	2165.75	2096.14	2151.77	2184.62	2144.45	2180	2124.09	2129.86	2203.26	2190.74	2138.83	2195.95	2167.92	2208.29	2257.91	2256.38	2328.75	2419.77	2471.69	2414.41	2459.03	2425.89	2458.74	2523.25	2471.25	2474.38	2481.52	2494.91	2447.31	2441.15	2460.54	2477.65
7.19307	2143.33	2536.36	2133.03	2195.02	2091.99	2125.36	2136	2098.65	2184.35	2136.01	2141.32	2218.69	2138.01	2154	2212	2196.68	2188.35	2240.34	2287.03	2381.98	2424.67	2469.67	2483.34	2484.65	2450.33	2487.65	2470.67	2481.97	2502.66	2493	2506.98	2446	2453.35	2457.66	2471.65
7.20607	2147.92	2473.46	2091.68	2187.84	2099.01	2079.97	2153.77	2143.83	2150.88	2085.52	2183.68	2158.95	2137.59	2172.99	2209.55	2179.82	2158.23	2224.43	2230.53	2405.5	2456.84	2502.75	2459.14	2563.34	2493.56	2527.57	2497.08	2524.46	2483.77	2527.51	2522	2459.25	2427.19	2487.42	2551.59
7.21907	2119.1	2498.9	2117.46	2241.51	2111.08	2132.89	2184.11	2177.31	2137.7	2069.79	2139.78	2149.08	2151.61	2171.88	2197.58	2194.82	2143.08	2213.38	2251.43	2360.02	2552.17	2583.49	2450.24	2592.04	2538.74	2527.97	2556.43	2445.62	2472.78	2557.96	2495.54	2510.18	2487.5	2518.8	2622.76
7.23207	2108.16	2518.33	2072.63	2160.28	2179.51	2151.03	2158.39	2149.49	2094.64	2122.52	2088.37	2166.27	2099.48	2153.57	2155.3	2175.83	2134.12	2185.63	2226.1	2363.5	2565.31	2567.39	2504.46	2549.52	2534.4	2597.27	2559.07	2515.46	2552.42	2503.1	2563.12	2554.63	2535.75	2526.35	2552.47
7.24507	2135.96	2506.23	2053.89	2096.69	2182	2150.96	2139.28	2107.18	2120.31	2129.64	2188.29	2152.67	2163.87	2170.51	2160.4	2163.47	2193.78	2218.45	2302.66	2313.37	2503.71	2575.56	2552.2	2662.64	2568.61	2654	2577.11	2681.57	2564.34	2603.72	2646.13	2567.87	2543.48	2587.04	2536.15
7.25807	2136.29	2499.83	2035.5	2114.8	2191.63	2141.94	2149.17	2137.49	2159.17	2091.5	2180.21	2146.05	2168.65	2030.77	2182.05	2230.48	2111.65	2148.12	2226.05	2301.52	2485.71	2639.54	2638.42	2705.28	2611.75	2625.94	2600.32	2629.25	2616.58	2602.05	2661.19	2634.43	2608.69	2601.45	2611.75
7.27107	2146.63	2476.31	2053.39	2128.44	2094.31	2167.2	2116.29	2078.74	2160.21	2109.99	2150.34	2138.44	2136.52	2082.34	2199.88	2131.75	2080.34	2199	2212.64	2329.21	2504.36	2627.34	2665.8	2663.82	2647.56	2693.65	2642.75	2641.58	2627.17	2653.25	2635.19	2608.11	2555.72	2606.21	2593.61
7.28407	2077.24	2511.9	2154.84	2115.84	2126.47	2160.7	2078.58	2092.15	2154.59	2108.85	2139.75	2066.14	2096.87	2142.52	2157.45	2142.87	2085.83	2192.41	2222.54	2382.2	2645.49	2695.69	2719.25	2704.22	2678.09	2715.75	2695	2775.29	2764.77	2727.13	2708.87	2571.52	2643.07	2655.51	2620.13
7.29707	2146.73	2526.09	2131.54	2114.36	2131.85	2088.02	2144.97	2072.29	2061.76	2128	2130.22	2090.2	2073.86	2130.51	2122.62	2104.18	2163.33	2166.9	2230.39	2450.55	2590.7	2718.68	2718.89	2805.67	2732.69	2755.68	2786.65	2818.51	2714.6	2750.85	2686.62	2692.81	2703.17	2720.15	2737.84
7.31007	2164.24	2563.99	2074.37	2114.31	2136.4	2048.56	2085.83	2047.53	2025.46	2130.93	2043.69	2012.15	2133.35	2132.98	2132.64	2103.41	2183.63	2137.22	2198.74	2463.93	2653.43	2758.44	2818.96	2792.44	2761.44	2806.89	2811.91	2810.01	2715.44	2726.12	2775.89	2805.05	2784.61	2766.58	2724.5
7.32307	2067.05	2657.57	2040.93	2057.05	2079.58	2078.78	2078.57	2081.15	2041.12	2111.24	2109.36	2108.45	2080.71	2116.36	2104.88	2137.05	2191.45	2106.73	2177.95	2485.39	2741	2769.04	2899.67	2832.5	2906.13	2848.83	2810.3	2801.45	2830.54	2789.94	2828.82	2809.29	2774.27	2823.14	2783.36
7.33607	2050.85	2735.47	2077.09	2082.16	2070.14	2080.18	2074.46	2015.76	1996.38	2021.48	2103.78	2073.34	2063.12	2062.97	2149.85	2108.31	2148.95	2109.88	2193.03	2521.3	2831.35	2798.48	2940.48	2952.21	2976.24	2889.11	2868.12	2882.17	2922.03	2956.18	2890.56	2853.52	2803.58	2855.45	2817.18
7.34907	2073.87	2674.18	2068.28	2062.7	2121.66	2005.43	2030.79	2063.64	2047.74	2035.29	2093.58	2024.93	2117.07	2101	2080	2090.87	2081.35	2154.36	2185.39	2512.28	2916.03	2893.82	2925.18	3024.75	3054.19	3055.91	2921.43	2926.04	3042.78	2997.2	3000.7	2930.02	2882.55	2931.04	2961.35
7.36207	2035.24	2786.65	2070.96	2089.16	2078.78	1994.57	2040.41	2065.16	1989.04	2032.88	2055.74	2023.86	2092.25	2087.53	2093.67	2064.88	2104.67	2150.59	2309.04	2547.16	2849.22	2987.63	2995.86	3118.1	3094.47	3108.22	3098.71	3016.41	3051.16	3050.18	3023.9	3080.67	2979.67	3018.33	2999.55
7.37507	2058.95	2847.45	2057.95	2078.89	2075.75	2006.47	2078.67	2022.69	2042.6	2048.58	2061.83	2053.25	2052.32	2023.93	2110.89	2079.03	2127.74	2173.44	2341.05	2558.81	2921.32	2984.9	3008.38	3128.51	3041.48	3121.74	3109.57	3133.86	3064	3137.23	3054.28	3087.23	3159.12	3066.49	3026.86
7.38807	2119.53	2902.37	2036.82	2061.39	2079.32	2079.74	2061.45	2049.24	2065.58	2044.37	2121.95	2121.82	2153.74	1992	1967.08	2091.4	2155.89	2111.89	2275.68	2511.29	2923.05	3131.47	3194.61	3260.03	3265	3173.84	3232.29	3306.11	3182.74	3197.4	3274.97	3093.13	3209.9	3175.42	3065.16
7.40107	2103.59	2944.24	2030.77	2025.31	2053.41	2067.14	2032.01	2085.23	2047.74	2024.93	2054.03	2084.77	2059.47	2060.27	2008.82	2145.52	2129.06	2107	2242.87	2661.02	3143.04	3246.34	3294.43	3327.19	3348.96	3271.36	3297.58	3376.83	3353.03	3275.43	3333.23	3279.26	3277.63	3263.65	3293.87
7.41407	2055.22	2995.23	2003.04	1977.14	2005.21	2011.56	2066.12	2031.18	2053.37	2059.01	2110.67	2055.73	2050	2076.03	2083.6	2066.88	2155.07	2114.73	2178.2	2628.07	3230.34	3325.41	3417.27	3469.31	3483.57	3423.52	3433.33	3421.96	3437.78	3465.09	3370.66	3397.82	3362.19	3462.88	3404.6
7.42707	2045.27	3065.05	1998.04	2102.43	1990.23	2098.8	2119.37	2089.7	2047.1	1992.69	2104.68	2037.86	2108.84	2017.36	2120.28	2115.24	2085.06	2157.86	2303.45	2726.54	3296.49	3398.47	3640.53	3567.12	3642.09	3554.37	3458.01	3584.95	3595.68	3583.66	3481.95	3592.88	3553.76	3585.53	3529.78
7.44007	2101.06	3236.17	2048.81	2065.77	2004.79	2039.66	1997.95	2093.94	2079.5	1994.61	2088.37	2061.6	2098.45	2089.34	2171.9	2133.14	2169.68	2177.12	2395.53	2728.21	3372.63	3624.19	3747.2	3771.46	3695.57	3672.76	3607.99	3742.61	3708.1	3782.15	3735.82	3662.59	3667.77	3704.47	3767.74
7.45307	2121.71	3206.54	2034.77	2093.87	2111.29	2078.14	2046.21	2071	2037.77	2012.5	2123.92	2087.36	2093.81	2115.27	2061.67	2137.37	2148.65	2173.94	2378.63	2727.84	3574.25	3681.98	3815.56	4011.86	3939.33	3884.19	3779.34	3862.86	3861.67	3935.58	3747.56	3862	3806.04	3884.44	3868.33
7.46607	2072.85	3413.69	2096.77	2098.24	2083.12	2039.11	2063.85	2121.24	2038.32	2007.58	2076.61	2149.89	2007.63	2121.11	2153.26	2156.63	2144.61	2234.97	2410.1	2979.14	3747.86	3920.43	4067.22	4091.41	4140.93	4161.47	3998.42	4068.56	4069.94	4000.54	3975.92	4143.47	4080.81	4009.99	3981.18
7.47907	2148.66	3583.44	2060	2138.21	2100.64	2080.62	2135.52	2158.46	2181.23	2129.62	2116.34	2125.93	2020.15	2148.51	2130.1	2154.35	2189.28	2306.72	2464.48	2962.44	3806.33	4124.02	4181.92	4363.99	4362.13	4275.97	4248.49	4282.2	4262.21	4275.36	4231.22	4253.84	4272.21	4385.33	4209.53
7.49207	2144.43	3638.73	2167.9	2154.93	2123.31	2125.36	2160.66	2163.36	2139.27	2124.77	2173.63	2176.58	2193.41	2147.27	2103.67	2260.91	2278.65	2328.91	2463.03	3102.56	4014.65	4291.62	4527.26	4583.07	4670.6	4531.28	4555.48	4512.97	4464.41	4495.64	4489.09	4506.96	4489.4	4495.3	4517.35
7.50507	2131.95	3894.73	2164.72	2097.39	2143.38	2139.66	2198.94	2180.7	2224.25	2181.5	2182.23	2277.83	2207.74	2236.42	2156.74	2230.27	2249.04	2416.58	2624.21	3165.47	4220.33	4556.22	4671.4	4896.02	4751.49	4955.41	4806.22	4721.04	4647.73	4738.37	4679.14	4737.08	4782.32	4782.57	4710.45
7.51807	2155.02	4025.39	2152.69	2208.8	2157.03	2169.59	2118.38	2234.15	2209.13	2252.66	2214.19	2225.03	2156.58	2249.15	2354.48	2281.96	2406.59	2527.34	2697.76	3330.59	4528.56	4787.84	4924.44	5142.29	5021.8	5169.46	5144.76	5038.8	5166.5	5087.2	5133.74	5087.07	5128.13	5085.77	5080.61
7.53107	2316.13	4342.26	2252.87	2246.81	2256.67	2227.26	2285.35	2229.5	2326.22	2256.96	2237.21	2303.06	2259.28	2252.39	2264.01	2400.98	2454.2	2535.43	2761.01	3532.61	4846.74	5231.67	5376.1	5558.45	5457.34	5423.37	5418.64	5510.73	5475.23	5553.18	5530.18	5388.08	5462.08	5441.92	5357.18
7.54407	2431.1	4522.5	2218.09	2343.07	2173.74	2336.43	2308.78	2302.72	2296.3	2357.28	2372.32	2464.2	2394.99	2408.32	2415.65	2418.41	2437.28	2601.27	2920.6	3717.77	5011.51	5577.06	5743.49	5913.57	5964.28	5989.68	5938.08	5946.25	5937.26	5994.44	5954.31	5806.51	5874.32	5790.57	5807.89
7.55707	2303.19	5132.36	2450.33	2352.23	2465.95	2451.34	2411.58	2556.06	2368.11	2400.94	2508.82	2473.79	2528.75	2464.51	2476.62	2504.28	2528.57	2768.19	3099.37	4160.85	5508.38	6019.9	6260.23	6531.43	6317.52	6312.43	6407.53	6443.02	6534.16	6484.36	6205.15	6340.85	6327.7	6416.66	6432.8
7.57007	2552.03	5405.18	2478.57	2499.89	2619.45	2595.63	2515.25	2547.34	2549.61	2593.66	2561.49	2598.34	2617.07	2614.03	2630.98	2655.92	2802.48	2876.35	3323.1	4445.59	6056.63	6490.68	6903.15	6936.56	6919.5	7038.79	6850.55	7049.51	6891.18	6928.09	6778.41	6797.58	6927.55	6950.41	6878.1
7.58307	2686.4	5998.81	2602.37	2654.38	2640.32	2636.19	2694.45	2704.72	2736.56	2719.12	2668.81	2780.37	2772.58	2706.61	2783.91	2874.73	2967.36	3284.57	3586.46	4750.72	6685.41	7104.11	7425.15	7781.41	7552.94	7793.8	7728.81	7600.61	7541.35	7537.5	7654.34	7496.12	7804.89	7538.53	7707.29
7.59607	2893.65	6589.3	2781.37	2913.26	2951.09	2810.83	2848.17	2787.48	2894.24	2890.79	3021.62	2960.57	2955.82	2921.51	2953.07	3145.45	3173.3	3308.43	3829.71	5275.59	7401.48	7953.44	8378.81	8690.69	8479.31	8418.07	8405.42	8568.52	8527.2	8610.98	8344.63	8423.06	8450.26	8422.72	8447.83
7.60907	3115.49	7494.01	2991.54	3041.43	3036.55	3039.27	3051.47	3117.17	3137.66	3079.11	3164.79	3216.89	3109.41	3214.22	3266.38	3357.82	3383.68	3636.97	4322.29	5846.34	8318.21	9059.5	9273.27	9693.13	9582.49	9589.43	9473.29	9527.71	9396.87	9549.45	9382.83	9363.04	9284.43	9387.63	9381.91
7.62207	3464.48	8325.22	3280.62	3261.36	3389.62	3375.35	3400.45	3447.16	3434.67	3405.37	3470.22	3528.93	3581.38	3547.74	3546.83	3603.06	3872.8	4017.98	4725.09	6633.57	9479.63	10176	10628.4	10913.9	10827	10891.4	10640.8	10847.6	10664	10852.5	10585.1	10576.4	10587.7	10576.8	10777.1
7.63507	3724.87	9598.46	3565.76	3677.19	3674.76	3789.2	3832.12	3827.35	3728.72	3823.18	3861.3	3869.52	4001.17	4029.9	4045.83	4142.65	4366.85	4543.71	5445.87	7614.73	10824.2	11589.9	11934.3	12487.2	12591.3	12202.3	12190.3	12180.2	12078.8	12182.2	12192	11888.3	12117.3	12122.3	12037.5
7.64807	3977.37	11309.4	3891.32	4025.99	4115.65	3968.44	4097.2	4157.26	4122.34	4013.28	4213.93	4180.53	4201.14	4110.86	4231.35	4505.79	4576.01	5000.44	5897.53	8636.32	12531.4	13228.4	14093.9	14499.1	14301.4	14341.2	14069	14108.3	14274.4	14022.5	13860	13697	13973.3	13737.8	13974.1
7.66107	3771.19	12717.8	4105.81	4001.72	4067.35	4125.18	4110.76	4244.95	4082.14	4165.31	4045.3	4111.81	4084.95	4129.57	4177.4	4251.42	4547.77	5004.07	6091.36	9525.36	14437.4	15441.8	16433.9	16741.2	16304	16574.5	16245.8	16404.9	16076.2	16525.7	16450.5	16213.4	16270.8	16034.7	16260.1
7.67407	3339.06	13265.9	3728.49	3673.55	3524.11	3629.62	3652.18	3599.83	3564.23	3540.18	3484.63	3416.46	3520.8	3506.01	3482.46	3628.74	3838.01	4308.53	5626.56	9377	15839.2	17244.3	18380.4	19170.2	19053.7	19114.3	18677.1	18764.7	18749.3	18784.5	18596.5	18484.1	18542.8	18514.5	18632.3
7.68707	2558.24	12189.4	2950.2	2856.09	2797.56	2842.42	2826.26	2757.7	2666.48	2779.96	2682.99	2746.7	2657.8	2617.86	2677.9	2803.96	2919.14	3302.18	4260.12	8070.83	15221.6	17241	18984.3	20141.2	20457.8	20752.6	20549.7	20499.9	20558	20351.5	20546.6	20521.8	20190.8	20713.7	20512.2
7.70007	1981.84	9543.9	2199.76	2257.97	2110.31	2042.57	2052	2048.28	2071.6	2022.25	1913.79	1950.67	1965.26	2041.57	1877.57	1986.48	2034.09	2274.97	3047.56	5923	12522.1	14541.7	16851	18309.7	19832.1	19835.3	19913.9	20076.5	20055.2	20055.8	20276.3	20224.1	20325.4	20422.2	20142.8
7.71307	1590.58	6426.5	1721.81	1622.18	1732.24	1698.49	1566.26	1540.05	1542.9	1571.9	1536.85	1565.3	1595.66	1556.96	1481.07	1526.34	1546.94	1644.2	2043.03	3864.28	8484	10629.3	12285.9	13535.3	15819.9	15909.8	16327.8	16154.5	16371	16538.4	16727.6	16909.5	16925.1	16928.7	17013.6
7.72607	1426.14	3960.27	1437.28	1425.39	1389.45	1340.85	1423	1363.51	1278.37	1329.11	1319.49	1308.59	1313.65	1242.57	1282.87	1304.42	1339.16	1404.01	1589.98	2500.1	5180.94	6488.36	7828.82	8829.41	10765	10649.9	11160.3	11030.9	11293.5	11171.4	11531.6	11712	11554.2	11784.8	11792.9
7.73907	1342.61	2608.95	1301.54	1275.55	1254.04	1182.05	1259.14	1272.28	1166.54	1179.13	1205.04	1221.28	1168.38	1165.94	1122.39	1215.69	1259.94	1246.89	1318.93	1873.29	3263.97	3961.52	4719.73	5150.11	6439.26	6416.3	6719.72	6576.47	6736.1	6753.2	6918.28	7252.14	7152.61	7131.3	7343.88
7.75207	1190.98	2005.3	1235.71	1145.17	1182.37	1152.78	1161.61	1158.95	1030.2	1118.96	1205.06	1084.48	1098.08	1098.46	1077.28	1192.68	1160.64	1171.46	1251.68	1539.49	2340.57	2645.95	3049.31	3302.41	3811.2	3771.01	4083.11	3946.27	3998.38	4040.35	4116.55	4303.22	4173.05	4204.1	4308.3
7.76507	1150	1653.68	1170.83	1185	1135.66	1103.49	1146.72	1096	1074.37	1099.66	1125.32	1028.87	1048.07	1068.69	1048.9	1069.98	1047.01	1069.08	1221.9	1385.39	1871.93	2052.28	2305.05	2437.48	2690.39	2649.18	2697.03	2671.3	2640.69	2767.06	2717.72	2923.58	2820.06	2800.79	2886.41
7.77807	1116.86	1445.24	1151.59	1127.17	1093.76	1064.31	1108.76	1034.15	1040.22	1045.69	1053.06	1061.24	988.034	1037.63	1088.55	1061.32	1015.5	1065.09	1133	1285	1614.23	1856.93	1874.29	1975.67	2056.96	2034.57	2126.04	2034.14	2103.3	2121.39	2105.38	2072.46	2152.43	2089.2	2156.47
7.79107	1117.38	1330.95	1086.01	1045.36	1040.79	1040.71	1054.03	1020.86	1057.79	1018.84	1021.33	1028.31	1044.99	995.428	1048.42	1014.66	1027.03	1020.42	1066.77	1231.05	1415.18	1577.77	1679.85	1680.67	1723.38	1671.82	1792.11	1712.9	1746.81	1727.89	1729.29	1701.23	1752.51	1671.36	1720.58
7.80407	1106.73	1247.8	1071.8	1068.8	1024.47	997.265	1063.47	1010.47	970.863	972.665	978.998	998.732	988.997	1001.27	999.531	1007.13	995.199	1017.47	1037.33	1132.26	1346.8	1379.79	1465.72	1484.79	1490.12	1504.33	1511.19	1474.19	1530.66	1526.86	1490.86	1525.06	1486.72	1536.33	1541.73
7.81707	1055.31	1277.27	1051.29	1019.17	993.869	1017.56	1045.44	967.018	993.842	952.291	947.297	1003.57	937.018	966.158	967.297	995.862	975.435	989.726	994.588	1121.43	1273.17	1334.44	1357.18	1298.92	1421.44	1377.05	1352.34	1368.46	1387.48	1317.94	1371.89	1351.49	1327.05	1385.06	1373.78
7.83007	1091.04	1223.03	1048	1022.7	956.819	987.279	981.873	915.116	952.576	931.369	975.181	957.576	907.135	924.432	973.162	905.927	999.253	965.522	1007.48	1039.01	1217.96	1192.96	1245.76	1296.56	1249.86	1275.16	1256.63	1224.74	1278.23	1264.98	1220.66	1244.7	1225.55	1276.47	1299.04
7.84307	1024.51	1155.93	1004.48	995.707	979.456	979.326	923.295	956.379	918.892	907.077	944.175	919.707	923.087	924.696	910.556	910.923	890.177	937.729	959.11	1032.37	1173.17	1189.76	1153.51	1153.7	1175.64	1194.72	1181.07	1146.6	1225.17	1215.81	1204.37	1183.97	1148.23	1175.63	1181.2
7.85607	1009.17	1112.75	986.903	962.708	993.27	944.265	924.751	961.865	843.704	905.481	941.962	887.536	920.384	873.898	901.308	910.038	909.351	929.692	917.573	1019.11	1126.3	1126.18	1178.7	1143.19	1128.96	1136.51	1108.63	1145.92	1118.76	1141.67	1150.59	1123.73	1080.59	1080.43	1167.44
7.86907	1029.43	998.144	999.708	941.475	945.974	911.67	864.084	942.207	879.66	906	928.292	844.414	906.744	888.33	846.438	930.244	926.171	927.366	915.903	991.487	1125.35	1092.39	1079.96	1097.16	1086.68	1051.01	1034.72	1025.44	1037.54	1069.17	1050.75	1065.61	1053.48	1027.23	1065.23
7.88207	989.606	1015.97	945.691	1004.19	947.108	910.843	877.444	891.991	872.435	839.812	850.74	869.901	889.471	898.036	905.031	855.897	859.391	928.614	932.336	985.193	1030.95	1042.8	1069.72	1007.7	1032.18	1014.63	955.619	1036.74	1041.76	1081.83	984.991	1005.76	1017.71	1031.11	952.404
7.89507	986.972	974.179	951.134	964.193	895.787	919.175	853.705	845.921	860.825	887.78	881.632	854.88	863.677	866.313	858.22	829.028	856.553	828.547	945.567	933.179	1022.35	984.962	972.547	978.636	990.705	1039.5	988.632	998.962	973.45	963.629	955.663	978.852	979.705	961.45	970.065
7.90807	967.742	994.855	1022.92	921.656	937.113	877.697	906.624	878.728	851.127	818.181	875.104	852.937	844.615	845.403	834.127	830.149	832.444	822.683	927.53	901.892	929.159	965.914	949.362	1000.41	961.742	965.905	982.892	949.208	988.855	989.475	904.548	959.253	916.1	987.09	952.444
7.92107	940.233	969.017	920.502	931.103	938.784	859.781	863.917	847.243	875.432	861.857	817.137	855.555	834.781	834.226	843.661	824.781	831.997	847.435	894.013	924.987	953.531	918.133	966.325	968.907	948.226	898.911	872.273	879.14	933.476	934.256	906.771	921.572	915.771	876.17	897.578
7.93407	941.675	914.486	912.094	932.163	856.717	815.021	824.743	848.815	860.743	841.858	811.21	878.257	849.885	825.86	840.86	832.977	822.488	819.231	878.325	955.257	941.138	918.047	896.554	952.628	942.93	867.58	915.678	873.512	884.301	939.327	870.323	828.345	896.208	880.142	856.371
7.94707	906.88	916.151	909.394	878.728	893.605	880.786	811.182	849.212	840.364	846.666	826.121	809.244	823.94	832.333	760.971	814.031	784.91	790.061	883.576	887.002	902.698	872.759	885.363	899.486	911.698	876.394	878.91	857.303	862.121	912.91	866.333	834.817	839.001	874.576	876.787
7.96007	888.271	933.71	866.375	875.457	869.637	915.719	821.71	842.019	820.3	828.823	802.337	804.439	856.615	842.476	799.549	768.123	825.587	804.186	833.665	871.972	902.719	896.625	874.047	853.095	858.637	833.899	896.634	856.981	884.167	852.656	800.217	831.543	837.205	849.561	842.637
7.97307	877.147	915.131	869.967	883.689	880.82	836.376	787.639	825.246	778.852	830.59	791.525	802.147	825.262	785.245	798.131	790.41	815.705	794.77	859.525	855.819	870.59	847.294	866.049	846.689	835.147	801.033	866.95	837.606	853.901	814.606	809.459	869.787	808.065	855.541	781.524
7.98607	889.284	875.705	884.734	890.095	868.894	831.017	820.579	824.367	796.567	780.871	756.794	816.467	772.61	786.562	768.894	807.367	754.327	778.811	867.722	840.994	868.189	859.206	856.266	858.189	832.728	779.716	830.166	808.894	797.06	790.989	804.261	812.221	835.301	829.433	831.957
7.99907	892.846	867.589	846.364	831.699	869.614	837.129	814.31	826.718	854.662	794.74	777.022	840.947	769.768	789.975	781.1	783.157	778.79	785.05	844.182	829.386	877.743	853.335	863.05	854.821	769.827	800.561	771.749	785.925	804.69	767.771	780.771	783.564	815.542	826.614	783.777
8.01207	912.53	865.46	854.778	847.645	839.019	804.85	821.991	802.93	835.479	783.222	757.434	794.904	774	788.708	784.752	798.486	808.743	775.549	828.213	832.372	859.47	868.654	814.612	810.231	791.725	771.355	775.362	767.965	753.117	744.009	795.238	787.248	734.037	788.939	761.372
8.02507	912.624	852.832	835.683	847.945	890.614	809.451	805.965	801.376	820.698	785.564	741.208	762.53	783.074	802.262	775.322	746.178	758.158	788.847	825	828.02	851	850.079	806.262	795.792	813.792	798.976	772.436	791.619	786.634	757.243	757.232	763.173	761.144	758.738	781.451
8.03807	855.328	870.019	858.781	850.633	843.997	818.376	764.347	789.862	774.897	771.045	762.019	771.762	739.521	779.788	783.01	778.865	729.183	762.595	787.842	829.129	845.495	857.955	775.531	821.772	850.093	787.035	780.074	784.045	769.338	760.495	748.698	766.45	760.228	743.367	774.55
8.05107	892.036	873.218	828.884	846.862	828.989	799.333	780.518	808.093	757.391	757.253	785.564	767.149	747.162	743.264	803.598	738.86	756.84	791.082	778.46	805.229	830.793	839.873	780.702	841.816	802.929	777.747	752.769	802.127	762.207	768.851	789.265	741.126	747.644	707.126	757.149
8.06407	916.322	834.582	856.451	846.341	839.337	798.687	755.573	782.578	770.36	783.067	767.943	790.067	793.076	754.053	795.63	775.831	754.294	769.9	788.683	823.74	806.957	840.365	825.749	807.909	784.36	784.678	781.773	789.606	781.365	761.971	761.227	767.432	763.706	739.446	747.99
8.07707	907.417	826.875	868.492	850.633	813.008	787.858	776.158	807.45	783.242	766.717	740.858	758.575	788.592	750.517	766.933	796.833	737.442	760.192	788.708	786.333	836.842	825.933	814.033	768.592	803.825	797.533	760.55	745.4	753.767	777.067	733.733	757.058	733.817	782.092	721.642
8.09007	902.703	809.306	828.282	833.196	797.055	778.055	762.634	780.721	756.525	773.046	762.179	723.329	762.438	747.539	756.648	768.602	779.037	775.078	788.297	801.147	840.141	814.352	807.429	761.89	759.127	810.133	739.297	759.475	752.21	749.744	738.133	727.383	746.421	793.297	703.813
8.10307	875.822	845.525	829.155	791.075	846.441	775.723	763.155	791.032	784.056	776.061	753.099	785.957	751.446	755.746	765.3	762.746	768.244	751.906	788.362	833.577	844.408	783.352	792.207	762.085	729.085	785.906	731.061	740.883	744.399	737.3	724.761	732.77	766.554	771.014	729.732
8.11607	838.372	881.8	815.486	792.486	825.972	809.571	804.8	771.772	746.772	751.514	747.171	784.772	752.514	752.714	764.343	766.629	752.4	760.514	789.886	839	833.143	795.543	754.6	723.286	771.371	751.143	742.971	713.457	703.572	726.914	713.114	761.371	756.057	742.286	768
8.12907	860.882	839.983	861.627	791.008	787.102	838.042	805.678	754.186	740.314	756.085	749.525	726.356	775.034	735.39	744.915	732.974	759.331	781.186	797.805	827.246	835.61	812.381	749.517	751.11	762.356	741.856	765.992	749.831	727.687	732.229	725.61	746.161	725.491	738.568	769.864
8.14207	897.609	803.695	896.565	831.698	798.653	832.652	768.825	783.566	754.739	762.956	778.436	743.35	736.867	754.393	735.609	721.74	764.435	796.566	768.52	801.13	869.566	802.26	751.739	779.565	753.174	760.044	758.173	768.913	763.131	748.305	754.697	716.826	759.698	742.609	727.085
8.15507	879.455	820.557	862.066	845.635	824.97	815.82	788.527	777.844	792.12	779.563	755.485	761.413	707.593	737.269	742.587	732.79	759.413	760.886	811.072	851.275	836.299	801.389	766.964	785.784	759.204	789.563	756.383	771.587	750.437	753.599	733.868	722.174	753.874	754.976	701.605
8.16807	890.444	801.434	815.856	801.612	802.023	794.278	777.078	771.244	788.967	761.378	752.911	740.511	744.155	724.011	721.089	743.655	792.688	759.088	808.656	848.834	820.078	812.655	751.912	802.189	743.867	806.122	776.133	748.323	727.989	746.933	721.011	739.833	753.733	709.412	707.067
8.18107	916.211	799.421	800.158	829.948	780.737	759.105	783.264	777	785.948	753.895	788.369	745.211	787.106	717.105	728.474	725.842	809.158	786.105	779.316	818.579	825.053	810.474	759.632	825.632	731.105	796.263	754.157	759.685	759.79	764	750.579	711.263	758.842	713.106	765.843
8.19407	896.67	821.828	824.899	853.343	787.69	763.761	799.741	766.757	793.879	760.017	758.891	763.259	779.377	722.933	761.226	744.28	778.101	797.121	762.791	827.536	809.188	828.899	778.431	836.431	745.502	784.155	750.916	774.603	763.531	776.017	781.226	706.485	745.448	753.243	791.343
8.20707	900.246	837.064	840.764	854.182	824.429	805.042	804.505	765.15	785.527	757	728.677	737.249	772.505	761.837	750.195	746.958	760	789.259	784.783	821.7	838.461	845.323	784.15	799.099	770.3	764.108	778.86	768.441	766.805	787.537	767.399	725.355	758.773	781.687	735.712
8.22007	909.861	852.139	859.32	853.115	856.59	802.032	795.524	791.968	768.819	783.361	755.263	721.238	769.565	803.32	746.73	740.631	740.229	792.631	810.254	801.565	843.836	830.27	794.492	796.361	770.115	723.09	784.057	739.991	777.959	758.36	744.156	756.558	791.222	741.983	744.484
8.23307	903.461	862.314	899.728	835.832	843.126	821.21	798.717	798.136	761.236	767.251	771.147	732.853	756.686	796.811	747.754	725.654	761.21	797.607	811.775	816.189	858.513	807.675	811.942	828.246	771.168	742.524	767.058	747.199	767.607	744.953	730.754	758.429	795.675	742.916	773.45
8.24607	911.47	841.65	922.117	826.941	810.59	845.06	807.707	801.763	779.88	757.233	772.823	744.94	749.295	754.767	755.41	738.407	773.414	780.296	813.412	849.763	886.941	795.353	827.235	821.649	784.823	780.117	762.352	765.06	754.001	788.467	739.468	731.53	775.942	750.181	772.293
8.25907	946.01	825.714	882.966	840.544	823.01	817.742	801.442	811.403	804.908	761.937	776.961	753.558	762.102	739.675	752.859	757.053	751.325	773.675	823.427	834.99	883.403	837.67	870.996	838.646	807.66	777.325	791.374	761.636	771.971	759.019	771.102	744.777	754.534	742.816	770.767
8.27207	953.167	865.646	865.89	860.624	828.639	796.962	805.095	814.605	828.757	741.376	776.51	778.437	770.886	762.852	745.152	753.643	805.593	781.567	839.095	865.536	862.148	876.452	883.034	847.639	845.909	790.833	788.034	773.152	797.529	792.539	787.529	764.51	774.589	774.719	801.684
8.28507	933.502	926.477	870.013	889.981	819.992	806.49	807.502	795.021	808.029	744.992	786.992	809.992	759.505	795.488	778.479	769.992	834.523	789.996	839.504	890.024	869.978	881.494	855.503	843.987	861.005	819.49	791.477	795.987	806.494	841.526	764.021	802.468	820.987	803.985	789.04
8.29807	891.827	939.8	902.966	883.131	826.083	820.938	837.807	796.441	802.89	765.283	788.186	797.945	782.4	797.269	799.593	793.2	789.372	800.386	837.938	860.51	907.752	901.731	862.283	869.283	846.186	826.593	801.372	824.221	808.124	811.979	782.09	828.248	817.903	806.821	775.276
8.31107	856.277	927.399	933.851	859.196	821.041	836.473	871.041	812.966	816.689	826.852	775.642	810.061	788.493	782.561	792.601	804.642	788.75	831.906	839.561	904.136	918.561	920.277	912.338	887.196	851.872	844.548	821.858	821.209	825.507	840.825	825.081	821.757	805.676	826.5	801.885
8.32407	867.168	959.128	928.443	894.249	830.336	852.819	856.375	824.021	842.693	868.375	808.176	847	795.417	794.625	786.711	792.543	795.315	844.496	857.732	940.725	907.134	929.289	940.906	922.249	875.987	884.974	873.866	843.874	875.43	865.832	853.538	828.47	844.538	864.06	786.832
8.33707	920.369	972.225	925.845	913.503	863.155	870.716	852.497	868.396	872.225	826.326	835.203	835.043	832	822.417	811.973	815.652	797.556	839.877	880	916.503	939.69	950.936	931.898	957.139	896.037	928.294	883.62	892.759	875.407	881.155	879.262	839.577	901.535	853.802	814.112
8.35007	966.551	976.448	934.748	888.751	887.1	896.549	864.65	873.801	849.45	817.048	827.999	830.899	820.751	846.899	843.75	831.052	816.55	863.549	894.399	916.049	995.05	971.1	948.999	977.749	926.999	951.7	932.396	908.149	870.898	883.052	888.799	886.198	904.152	852.449	870.099
8.36307	952.8	1043.88	963.239	892.162	887.32	891.158	863	873.802	858.361	870.403	842.08	834.199	855.845	858.56	845.4	818.842	860.885	878.841	905.839	973.364	1020.24	994.202	956.48	981.598	950.32	931.679	974.638	934.441	923.922	917.486	950.404	967.604	891.282	870.161	880.879
8.37607	996.883	1067.64	949.581	916.581	917.818	898.098	876.764	869.322	885.775	903.14	865.786	832.463	893.053	868.323	863.904	865.668	921.441	902.635	900.151	1038.9	1080.84	1043.93	993.722	976.194	954.151	941.807	971.936	972.657	963.915	975.494	991.548	1018.86	928.345	894.775	899.829
8.38907	1084.63	1060.07	958.463	935.127	979.951	947.446	913.069	861.515	907.58	920.909	904.186	868.111	889.414	901.329	889.404	905.202	932.723	915.915	932.414	1033.73	1123.22	1098.41	1085.98	1020.63	1009.95	1018.44	1012.77	1011.56	996.345	989.44	991.404	1018.74	986.137	975.828	990.743
8.40207	1089.23	1132.18	991.848	985.95	985.511	944.666	946.616	921.411	918.488	940.025	921.41	894.256	932.872	914.051	898.538	898.692	962.104	920.873	1011.57	1039.51	1156.57	1147.62	1162.44	1100.31	1082.59	1096.28	1063.87	1065.49	999.692	1052.1	1026.39	1054.75	1044.62	1043.87	1056.36
8.41507	1070.22	1183.19	1037.01	1037.01	964.817	948.831	965.005	959.813	955.418	923.194	947.222	932.041	948.61	924.427	945.445	922.637	1014.62	982.03	1052.99	1094.4	1196.39	1184.82	1178.98	1144.38	1119.63	1129.6	1128.81	1138.81	1026.44	1103.24	1077.22	1096.19	1105.84	1052.22	1086.03
8.42807	1145.87	1197.43	1063.45	1056.03	1014.08	1015.84	977.123	1003.08	994.199	955.557	990.076	990.849	999.968	989.912	1027.64	983.438	1054.69	1009.96	1064.41	1144.07	1193.3	1248.55	1182.19	1209.09	1206.84	1145.42	1200.98	1185.45	1146.49	1166.71	1163.91	1132.83	1191.49	1134.78	1145.32
8.44107	1206.9	1289.44	1106.93	1092.49	1062.98	1075.15	1018.91	1034.86	1015.75	1041.03	1027.3	1020.28	1072.03	1060.95	1030.77	1034.65	1081.79	1049.72	1154.95	1280.31	1287.02	1320.06	1262.92	1360.57	1274.79	1236.15	1270.63	1252.03	1261.58	1194.63	1263.19	1241.69	1234.21	1227.78	1206
8.45407	1249.28	1376.8	1172.5	1163.28	1133.1	1148.45	1110.13	1067.09	1068.91	1083.49	1101.68	1106.23	1108.93	1134.89	1056.8	1127.19	1154.39	1200.79	1243.72	1404.27	1446.92	1411.25	1348.91	1395.42	1361.11	1395.39	1291.46	1326.73	1358.21	1283.61	1308.54	1307.76	1278.3	1315.99	1305.28
8.46707	1307.34	1508.08	1228.89	1197.85	1229.64	1200.77	1185	1174.77	1159.53	1132.21	1147.36	1174.25	1150.38	1165.87	1165.72	1175.67	1261.23	1272.53	1311.05	1469.1	1605.79	1530.25	1480.64	1519.18	1469.23	1487.03	1428.26	1433.1	1432.11	1404.64	1410.43	1414.82	1367.99	1443.46	1403.69
8.48007	1373.72	1676.1	1265.22	1202.22	1267.65	1261.93	1265.39	1294.57	1253.51	1230.3	1199.21	1273.08	1269.13	1254.68	1272.36	1287.39	1361.27	1387.55	1414.07	1601.41	1763.66	1684.15	1687.84	1696.69	1567.1	1606.75	1606.28	1553.84	1515.74	1593.6	1559.18	1549.18	1559.91	1540.7	1533.84
8.49307	1543.75	1853.91	1370.72	1326.12	1333.8	1345.69	1368.24	1377.54	1377.67	1353.15	1335.24	1334.74	1402.36	1376.54	1371.4	1402.85	1440.43	1503.3	1580.76	1777.81	1898.45	1874.33	1906.78	1860.27	1760.1	1779.14	1745.46	1730.28	1746.12	1782.53	1747.72	1665.03	1710.19	1655.49	1678.73
8.50607	1575.37	2065.35	1495.1	1473.85	1481.86	1469.63	1427.27	1439.23	1461.16	1442.54	1429.56	1408.27	1449.55	1402.28	1448.12	1489.25	1502.16	1497.14	1717.58	1902.94	2035.5	2101.19	2085.41	2112.07	1954.17	1994.58	1941.17	1921.75	1899.81	1966.09	1874.86	1832.44	1897.72	1934.56	1867.85
8.51907	1553.8	2189.91	1567.7	1510.79	1511.01	1495.37	1449.46	1486.94	1480.79	1452.96	1428.19	1394.51	1449.87	1396.46	1372.91	1469.31	1504.14	1497.04	1686.43	2001.73	2234.34	2355.13	2310.59	2338.27	2173.21	2191.81	2134.13	2143.59	2046.05	2155.46	2121.48	2053.76	2119.57	2122.08	2094.4
8.53207	1493.78	2200.5	1527.7	1480.98	1452.81	1470.59	1424.3	1437.73	1371.72	1350.54	1308.88	1278.05	1306.24	1298.88	1225.97	1299.06	1325.99	1340.21	1501.32	1916.54	2346.14	2391.76	2438.02	2456.94	2372.37	2396.24	2314.41	2327.32	2277.66	2270.52	2363.16	2252.55	2294.1	2323.72	2336.17
8.54507	1374.64	1939.28	1360.54	1356.82	1292.22	1279.38	1256.27	1186.4	1190.81	1159.09	1130.58	1128.37	1086.42	1122.09	1038.49	1077.13	1081.44	1165.72	1270.21	1660.06	2200.18	2226.72	2355.33	2365.67	2392.65	2420.05	2393.9	2390.71	2353.91	2360.23	2303.73	2362.84	2417.17	2424.08	2403.59
8.55807	1210.52	1592.05	1198.22	1127.3	1071.2	1076.93	1017.73	1032.59	988.956	930.851	953.357	991.214	932.61	942.533	883.461	931.066	887.093	939.456	1039.58	1320.53	1819.24	1862.37	2041.07	2076.85	2160.97	2198.03	2178.07	2169.46	2224.38	2175.72	2102.57	2204.19	2256.31	2234.97	2212.44
8.57107	1007.34	1279.83	1005.03	955.84	922.152	889.496	900.278	926.12	892.276	829.561	819.089	835.56	806.185	803.091	794.029	805.653	794.342	802.467	876.276	1082.9	1415.61	1435.11	1572.7	1620.52	1701.8	1754.83	1795.95	1750.73	1785.17	1707.73	1724.61	1791.8	1777.36	1823.08	1791.01
8.58407	884.9	994.537	894.16	874.346	842.045	798.959	808.934	812.034	780.648	781.406	722.246	785.844	748.658	730.603	732.145	741.115	754.673	762.688	780.387	895.004	1084.8	1096.06	1203.19	1246.25	1294.19	1311.87	1324.79	1234.67	1403.7	1305.31	1289.32	1373.61	1348.74	1389.67	1362.24
8.59707	870.392	885.268	848.895	835.261	808.849	766.51	735.496	741.601	729.66	704.771	695.32	758.143	720.529	693.725	709.013	711.268	731.863	728.202	748.915	824.653	882.006	904.882	930.732	935.98	1009.97	995.94	1037.7	944.365	1017.08	995.156	1034.44	1037.44	1041.65	1052.83	1021.55
8.61007	822.546	821.148	820.467	819.903	784.258	749.742	711.049	731.748	749.558	698.3	712.227	712.46	674.252	679.018	714.43	652.178	714.197	706.988	693.491	759.939	841.797	843.872	837.081	825.83	878.554	838.854	849.357	817.02	829.909	841.136	879.671	836.284	862.178	813.89	800.566
8.62307	841.134	765.685	806.174	777.557	777.37	743.584	731.618	719.162	762.054	724.691	708.248	689.859	679.832	676.162	677.584	635.845	684.376	692.786	701.322	734.107	835.042	779.067	744.094	740.309	773.061	757.578	772.235	706.658	771.47	758.666	719.208	717.437	802.115	754.443	716.765
8.63607	832.475	750.853	803.965	781.099	747.012	742.487	716.598	701.229	712	715.636	730.073	686.719	693.61	654.522	672.78	695.463	682.962	684.839	737.915	738.891	742.622	766.745	721.804	727.818	732.489	723.598	747.293	721.024	722.05	671.83	720.915	689.584	714.965	733.988	734.525
8.64907	839.343	760.326	769.565	744.535	758.552	757.791	709.983	758.791	709.782	678.422	715.469	711.883	689.665	702.674	675.569	703.653	704.469	721.603	728.561	711.778	754.653	742.895	741.908	714.422	698.318	715.209	725.243	735.013	696.339	662.213	706.46	726.004	696.088	725.331	725.883
8.66207	830.414	768.611	764.168	787.744	760.399	740.66	733.34	728.527	703.271	703.349	676.059	720.941	695.601	697.355	658.084	723.823	681.37	654.439	736.311	704.433	768.468	727.34	700.468	741.256	710.019	724.714	695.237	704.679	689.118	681.66	677.246	716.882	726.739	720.891	733.246
8.67507	855.779	750.548	794.529	822.183	745.183	755.779	725.894	703.461	709.413	665.653	680	714.981	706.375	723.827	670.135	711.192	733.28	695.385	777.819	694.538	741.48	716.461	676.105	710.25	671.326	687.48	694.241	684.941	692.962	703.24	668.01	704.356	686.712	695.48	719.164
8.68807	851.608	730.92	761.736	801.561	734.736	746.04	760.776	729.768	717.496	692.032	686.336	705.848	697.344	734.424	657.015	699.169	681.464	685.544	705.072	748.16	771.352	731.249	717.12	725.432	724	715.24	643.359	725.569	679.304	709.057	666.624	687.152	657.296	725.352	704.576
8.70107	863.353	736.087	755.647	757.198	729.011	732.351	748.644	728.448	718.715	705.723	704.989	698.633	696.082	727.084	708.717	663.639	666.989	670.09	711.628	732.728	741.981	696.56	714.649	699.997	718.538	695.37	711.459	654.372	685.541	668.098	651.829	698.008	690.003	702.899	703.723
8.71407	822.631	729.886	787.246	800.983	758.631	698.468	763.499	707.484	683.714	700.984	671.41	692.304	668.443	699.319	674.795	668.934	637.714	673.058	684.721	737.894	697.591	738.836	746.294	687.041	699.681	719.476	710.991	689.714	676.714	690.828	695.435	719.319	690.393	676.681	694.681
8.72707	794.92	756.511	774.811	759.68	734.975	747.569	717.542	709.704	708.538	743.809	691.111	708.62	696.518	669.404	666.404	661.271	675.191	699.376	694.136	740.025	782.944	712.378	696.327	672.867	712.887	734.673	651.682	725.082	707.54	689.351	728.538	691.676	664.573	706.92	718.107
8.74007	816.701	730.158	781.437	812.994	763.69	765.239	731.862	731.563	683.859	710.756	733.305	682.954	744.121	655.695	658.635	672.239	705.198	666.397	708.224	712.529	760.477	711.463	730.218	705.767	652.641	699.868	741.934	734.451	702.132	698.032	686.649	693.96	740.888	720.629	694.954
8.75307	850.156	762.312	801.122	774.854	731.115	762.851	690.682	721.702	753.027	673.01	731.441	669.132	684.122	655.139	689.715	669.139	718.586	705.987	745.742	755.444	752.285	750.58	731.732	740.173	724.851	692.129	736.854	706.258	717.132	753.468	672.271	721.98	719.709	714.424	689.532
8.76607	831.768	714.543	830.45	781.589	785.828	772.013	751.914	737.112	708.444	664.669	712.119	695.815	722.192	666.768	690.252	681.563	689.881	725.629	698.914	732.239	745.92	738.252	702.252	696.007	740.503	718.854	742.132	755.735	732.159	694.861	699.987	765.285	736.623	730.947	759.265
8.77907	865.206	717.008	784.063	794.573	819.344	765.984	768.427	698.249	732.593	728.98	728.573	742.711	727.794	694.692	709.044	712.731	680.656	699.328	722.656	757.304	702.557	754.593	714.549	746.913	770.49	736.882	740.794	754.735	715.945	765.632	716.798	805.893	777.182	778.834	761
8.79207	877.397	798.496	816.81	811.874	782.284	817.239	750.113	745.815	745.351	739.378	751.504	710.423	719.432	680.347	733.383	675.901	715.239	713.635	757.802	739.914	768.973	764.198	703.193	699.135	775.351	780.351	729.392	767.657	782.928	770.094	750.531	754.437	765.22	755.982	765.842
8.80507	853.005	767.621	895.839	800.227	755.362	818.272	755.621	763.79	756	765.179	781.455	705.496	772.455	751.638	704.496	685.67	721.714	699.21	769.433	760.545	757.621	751.13	750.973	784.237	786.821	799.112	770.88	824.919	802.509	820.25	800.357	755.34	829.179	812.027	803.179
8.81807	889.02	806.052	843.763	782.679	780.638	746.638	794.516	732.195	756.278	755.959	735.968	766.918	727.154	731.278	767.588	709.928	695.69	733.774	752.288	805.475	794.846	767.308	746.174	827.31	798.082	873.711	829.145	807.091	779.05	778.627	788.783	804.968	818.289	819.701	805.555
8.83107	897.012	790.894	858.929	845.266	827.823	794.899	784.971	781.757	764.55	739.976	767.071	731.225	760.32	734.497	744.497	717.343	724.32	717.136	801.432	771.911	770.379	824.444	788.325	800.917	842.556	904.118	813.32	900.308	849.657	862.917	822.213	835.243	792.024	814.539	901.899
8.84407	879.011	832.323	837.823	817.333	846.469	831.302	835.844	767.854	828.261	784.073	792.115	778.875	783.229	740.656	750.875	705.782	752.261	770.719	773.802	785.281	838.958	780.927	807.813	801.896	894.313	841.333	844.323	942.677	869.385	864.188	891.292	855.636	903.438	897.854	932.104
8.85707	930.441	813.709	865.41	853.489	830.78	885.811	786.717	770.284	855.551	786.26	817.551	788.866	751.78	752.591	763.008	793.323	781.693	732.465	782.677	827.819	820.245	867.488	867.362	831.67	911.126	875.977	915.276	881.048	887.756	899.749	897.457	938.929	913.095	899.276	912.788
8.87007	938.433	855.698	928.452	949.416	884.612	886.078	844.229	834.159	837.185	804.151	798.07	774.229	807.894	806.425	781.768	814.858	795.291	786.548	767.034	841.805	922.746	845.796	845.229	915.788	916.397	953.344	964.106	971.372	905.157	1012.98	938.087	928.997	980.528	952.14	985.964
8.88307	961.972	886.647	885.632	939.69	845.668	938.109	882.576	840.582	893.094	791.805	835.432	816.978	808.201	813.31	848.827	849.467	852.058	831.525	839.69	873.482	832.452	861.424	886.726	914.719	978.856	1013.95	968.848	980.158	1018.19	982.006	1014.71	1036.73	1097.65	1028.85	1024.28
8.89607	921.586	902.03	945.296	954.734	927.1	875.595	853.492	918.97	873.565	855.429	846.196	882.302	858.994	800.426	846.994	881.003	811.625	823.193	856.296	864.592	911.526	893.399	926.894	975.332	1022.16	1039.09	1034.59	1032.49	1092.85	1094.23	1098.83	1056.62	1114.33	1095.99	1101.55
8.90907	1055.3	933.585	984.072	948.492	931.165	923.795	925.953	890.119	891.678	898.655	882.818	863.375	918.142	872.305	904.464	853.725	888.536	886.72	894.746	940.699	985.536	906.515	982.746	985.653	1088.33	1161.17	1113.71	1167.08	1205.68	1133.29	1155.47	1166.15	1184.68	1214.35	1236.28
8.92207	1068.31	1000.25	1029.36	1010.91	979.987	999.669	924.415	937.736	961.933	967.799	959.361	921.134	965.344	928.031	883.232	926.776	912.392	876.914	926.308	970.964	1008.75	970.817	1014.9	1015.24	1229.94	1295.43	1270.57	1339.15	1235.35	1273.37	1303.29	1340.72	1299.36	1315.16	1335.03
8.93507	1091.19	1019.43	1056.24	1004.28	979.364	1049.28	955.509	992.27	957.281	953.426	986.329	931.329	917.267	1004.1	974.107	984.204	1015.03	1017.98	949.27	1042.28	1063.9	1031.18	1081.14	1180.3	1373.52	1401.37	1386.45	1424.55	1335.91	1448.53	1472.36	1394.52	1473.41	1474.71	1558.26
8.94807	1144.65	1143.19	1123.56	1083.48	1083.32	1128.48	1101.05	1069.5	1037.48	1075.21	1080.39	1025.39	993.503	1033.81	1004.8	1042.62	1024.94	1013.03	1026.5	1123.47	1035.19	1081.67	1121.74	1265.44	1522.03	1507.31	1516.15	1582.97	1596.3	1600.01	1575.33	1542.04	1590.24	1676.68	1633.51
8.96107	1228.61	1142.03	1219.41	1209.9	1117.44	1177.2	1098.07	1173.28	1159.97	1124.2	1144.94	1204.04	1059.9	1116.62	1076.8	1092.18	1152.87	1106.44	1169.62	1196.79	1225.82	1193.15	1259.71	1326	1666.61	1665.38	1650.77	1665.64	1642.26	1799.69	1701.9	1776.12	1784.77	1768.49	1803.18
8.97407	1293.29	1237.42	1284.29	1247.05	1251.4	1220.84	1199.26	1194.47	1233.08	1232.11	1212.21	1215.76	1186.61	1186.16	1181.21	1170.9	1261.13	1265.74	1290.79	1383.98	1308.84	1287.5	1331.13	1422.42	1809.21	1837.42	1824.37	1975.66	1899.08	1966.58	1917.24	1978.63	2064.53	2116.64	1987.11
8.98707	1313.31	1312.28	1374.67	1267.28	1383.18	1292.36	1265.61	1260.54	1234.04	1277.41	1330.62	1288.28	1264.21	1294.02	1285.2	1264.56	1264.96	1295.06	1363.39	1344.67	1401.59	1388.31	1412.03	1388.38	1713.73	1781.28	1741.3	1856.78	1879.01	1921.85	1909.51	2009.06	2078.75	2185.75	2332.21
9.00007	1212.89	1378.91	1366.55	1323.32	1244.92	1286.42	1306.15	1227.71	1253.08	1278.05	1349.31	1261.43	1298.48	1314.22	1266.11	1277.54	1252.6	1260.71	1253.45	1370.66	1349.68	1333.82	1343.46	1283.03	1551.66	1587.28	1554.86	1628.8	1686.28	1744.49	1735.4	1940.37	1920.66	2062.09	2177.12
9.01307	1124.93	1162.06	1233.85	1236.33	1172.87	1118.92	1161.69	1118.39	1117.13	1160.01	1143.28	1139.18	1060.24	1102.62	1124.35	1139.24	1114.19	1141.01	1188.53	1109.59	1242.22	1158.26	1165.37	1097.71	1204.19	1245.74	1298.69	1415.06	1434.41	1458.48	1532.55	1687.8	1755.36	1816.24	2037.79
9.02607	950.011	1045.33	1083.1	976.95	1001.81	1029.61	948.452	960.691	962.361	914.828	932.056	948.001	973.147	926.549	933.869	947.001	927.605	942.528	1008.47	952.965	1030.52	1015.37	923.366	890.858	1054.17	1005.57	1059.84	1054.62	1105.24	1231.85	1300.57	1390	1507.83	1665.63	1711.5
9.03907	895.492	845.79	913.133	870.288	833.83	884.463	867.466	800.298	829.097	781.565	783.084	795.463	843.248	818.895	799.945	816.641	764.374	791.311	825.968	839.502	801.612	816.563	727.727	706.044	875.892	843.07	885.981	910.793	1000.76	1051.59	1046.59	1154.69	1218.39	1237.39	1368.34
9.05207	837.15	795.262	849.721	781.639	765.236	748.674	787.039	727.665	717.528	708.009	689.725	689.841	673.021	714.099	675.73	708.27	727.318	675.785	764.464	742.326	687.099	715.983	687.403	656.348	762.356	840.142	745.931	765.704	855.961	909.103	877.077	950.511	1039.68	1094.21	1142.71
9.06507	806.681	726.895	797.075	754.107	731.969	712.586	728.458	709.341	670.926	714.659	693.755	681	658.904	662.501	665.904	665.543	673.458	690.414	675.001	716.819	687.947	655.554	637.979	650.287	675.235	707.172	671.607	714.118	762.523	802.959	786.14	850.714	861.332	942.034	912.408
9.07807	822.781	652.926	748.178	739.48	731.683	681.382	710.48	695.48	634.805	619.414	629.715	640.756	675.992	677.675	626.65	719.236	631.333	601.78	665.106	676.544	687.211	638.374	668.773	615.122	672.366	710.886	644.431	663.495	650.259	691.048	756.536	725.739	767.983	801.795	770.161
9.09107	769.283	730.786	722.659	755.688	737.306	685.96	729.341	655.087	653.11	641.607	655.607	639.538	639.971	643.74	681.255	644.636	643.804	651.139	671.191	681.728	656.046	671.491	618.167	609.231	648.237	596.26	630.503	666.844	622.081	665.734	646.104	645.67	687.364	733.936	712.665
9.10407	775.117	668.544	774.217	724.77	698.649	720.23	724.13	673.611	660.372	638.13	660.874	607.644	662.983	664.36	594.557	641.87	646.874	631.017	678.996	701.364	665.117	631.402	619.745	600.255	596.029	632.594	575.657	626.025	636.615	617.653	606.64	598.523	597.548	666.661	646.661
9.11707	777	679.614	750.012	739.885	725.853	716.354	704.844	639.824	690.395	669.853	662.729	619.426	658.354	615.262	632.873	614.47	614.147	642.562	592.68	677.199	699.853	585.231	616.677	620.614	606.291	605.418	624.196	556.888	603.553	560.856	598.677	589.542	609.343	580.19	618.115
9.13007	794.947	624.885	734.744	734.454	682.286	694.489	674.652	655.366	673.634	661.326	698.04	630.546	643.326	645.458	620.489	661.278	646.604	700.551	626.005	647.361	673.379	630.278	600.617	623.145	582.506	594.872	592.832	554.692	610.819	594.022	562.96	547.123	573.687	592.784	576.542
9.14307	765.056	669.061	723.708	725.398	664.708	706.205	679.292	666.602	665.776	618.454	672.746	608.348	653.671	637.64	599.261	620.162	645.398	639.889	607.814	707.198	618.162	622.951	602.224	623.845	574.621	559.367	576.708	592.322	566.541	562.988	577.273	604.198	565.311	570.814	563.242
9.15607	783.209	677.33	754.557	744.87	735.626	671.435	670.983	647.13	687.539	626.861	699.557	616.522	634.296	627.487	603.513	585.122	618.122	620.322	639.731	705.643	642.391	617.496	629.713	604.8	579.843	569.696	546.617	549.748	566.348	588.557	569.313	595.965	566.67	574.348	547.809
9.16907	779.751	648.955	743.678	753.949	704.633	715.141	684.672	660.322	656.531	644.023	663.932	619	650.622	646.622	595.102	586.599	598.977	596.729	654.424	660.107	686.119	660.718	631.701	586.152	583.475	570.525	613.588	556.497	507.785	554.582	567.825	563.955	500.186	566.102	534.277
9.18207	786.964	658.484	754.669	722.402	723.523	719.48	683.925	672.149	697.081	672.263	619.143	610.036	666.409	635.516	601.149	637.711	663.64	590.37	665.779	639.591	645.104	649.626	589.438	559.367	564.441	559.406	591.513	608.081	521.078	555.779	572.075	595.487	537.341	552.591	537.705
9.19507	777.73	676.49	761.22	752.836	718.73	759.861	686.22	687.685	615.423	649.824	621.465	613.635	639.214	627.975	598.17	617.604	617.014	626.226	632.579	678.056	626.755	640.17	608.981	600.691	575.295	598.056	561.265	552.184	562.421	538.68	560.925	566.969	563.49	564.49	526.925
9.20807	712.187	699.082	733.377	746.893	715.205	726.27	690.975	649.655	670.919	674.009	634.336	627.722	619.278	608.713	661.403	597.278	609.156	615.918	623.205	681.639	642.492	642.18	607.254	592.123	569.459	589.713	541.688	547.926	536.016	570.574	543.688	534.942	524.86	547.328	529.566
9.22107	769.806	624.698	723.644	706.882	719.711	683.593	688.859	641.356	709.059	639.601	657.414	621.578	645.837	600.859	666.222	628.548	636.126	610.215	611.222	672.933	661.918	632.008	617.563	608.2	568.57	538.675	560.77	572.2	530.141	573.719	541.57	540.778	477.097	543.57	510.586
9.23407	755.114	651.841	731.528	728.01	719.449	651.742	658.54	714.098	645.778	653.583	650.596	642.258	654.775	617.831	618.811	599.237	624.394	603.798	634.359	684.179	655.146	662.336	630.303	578.338	558.922	540.73	548.394	598.157	548.056	565.023	535.798	519.192	556.929	515.316	526.707
9.24707	755.715	636.152	735.531	714.04	704.459	708.522	650.765	670.712	653.552	660.235	635.52	661.245	672.603	656.674	585.336	582.643	612.877	634.144	651.184	671.163	617.56	604.651	574.835	571.827	573.603	536.581	568.256	566.499	514.734	557.643	531.704	521.949	517.182	520.776	552.899
9.26007	765.043	629.266	742.043	736.461	683.381	684.186	704.634	634.381	637.072	630.539	654.662	601.546	636.453	620.92	593.353	612.727	635.173	622.093	681.195	630.496	617.576	587.022	599.303	578.288	603.928	557.418	603.195	548.957	581.562	528.05	525.712	534.065	519.662	568.058	564.288
9.27307	793.837	632.236	773.074	734.818	712.292	722.929	709.327	661.801	648.383	691.075	592.67	630.947	621.509	570.217	650.184	628.964	641.509	619.473	642.289	646.583	642.619	631.984	587.654	576.273	547.888	553.072	558.325	549.236	567.489	534.655	519.527	539.982	539.673	540.253	512.325
9.28607	779.462	638.149	757.255	696.429	724.736	718.198	671.9	680.356	668.24	667.924	608.72	607.544	596.726	589.629	608.42	627.322	625.553	614.38	650.274	661.884	619.106	628.611	589.298	558.082	559.1	518.106	535.587	521.313	531.198	552.505	529.033	507.9	523.404	530.413	535.927
9.29907	765.921	674.105	753.079	716.654	698.151	668.639	630.249	653.249	667.921	643.018	604.133	604.61	621.379	598.097	613.849	600.603	651.202	598.938	653.921	646.585	639.928	602.408	601.708	557.805	545.603	543.282	527.469	539.3	557.831	552.646	538.805	509.062	515.274	531.274	539.39
9.31207	774.02	654.793	753.569	741.167	722.354	663.02	671.963	649.873	648.823	624.254	624.197	611.863	645.451	613.461	620.421	619.629	641.528	624.06	653.431	647.873	640.549	584.98	589.254	587.913	544.589	573.461	547.903	550	551.676	511.636	541.716	546.207	550.786	533.147	527.127
9.32507	760.355	652.587	763.587	744.588	678.125	674.764	702.881	643.825	662.468	614.471	647.704	627.116	659.175	626.352	624.646	608.415	583.594	603.533	657.529	630.532	621.884	597.233	614.761	591.236	557.175	565.884	539.355	557.058	530.59	503.764	537.059	529.357	529.71	517.767	536.704
9.33807	740.474	622.902	740.861	705.727	699.232	661.299	672.206	681.056	662.65	655.448	682.227	594.031	620.552	606.036	623.521	604.567	597.098	583.737	635.34	635.917	616	616.526	595.294	560.861	593.706	569.742	562.618	559.304	546.572	543.185	498.815	521.175	526.83	498.474	542
9.35107	753.521	645.041	700.19	714.38	729.975	648.512	645.339	642.066	650.769	636.959	646.298	596.893	595.14	606.289	589.074	603.57	614.058	572.769	645.578	657.091	633.149	625.43	568.653	581.926	601.14	524.612	578.058	531.562	565.603	537.05	502.893	527.116	523.083	523.182	539.256
9.36407	783.633	634.283	703.901	718.564	726.212	667.633	642.704	678.871	640.916	626.084	627.38	659.406	635.266	600.184	594.281	614.168	617.704	604.153	633.367	660.62	655.197	592.523	550.155	576.719	572.311	533.097	572.916	550.773	565.944	537.14	531.605	520.888	514.268	525.508	521.775
9.37707	767.356	628.993	719.327	726.324	702.017	676.002	652.659	670.366	636.668	624.337	638.992	635.708	638.681	614.317	602.668	631.324	603.013	592.357	624.332	643.68	644.681	613.968	565.315	548.349	559.334	533.346	574.663	566.666	550.012	563.315	558.319	512.337	506.005	529.325	525.324
9.39007	757.281	644.155	791.899	726.094	710.373	680.249	666.187	658.218	650.436	643.654	661.061	652.34	605.065	658.778	595.438	597.629	623.216	604.247	640.092	625.501	695.713	609.377	593.717	561.966	547.845	524.688	559.283	551.252	544.312	553.002	550.595	554.62	519.405	503.159	504.096
9.40307	771.279	653.231	789.871	732.048	691.565	697.864	660.014	697.544	659.293	633.673	635.748	637.809	612.034	644.041	617.85	611.252	599.224	605.075	663.51	654.898	696.626	602.816	615.279	584.986	533.599	530.463	548.707	541.707	545.646	534.891	558.803	556.673	526.707	497.34	490.646
9.41607	744.274	632.728	756.273	716.001	690.636	730.181	653.364	665.457	678.454	632.181	651.362	623.727	609.637	636.818	635.182	643.999	611.726	615.181	642.092	651.092	630.366	632.09	601.637	571.274	559.544	527.637	541.637	544.182	547.273	520.819	541.274	531.637	535.545	496.637	513.908
9.42907	763.211	667.608	752.132	715.902	703.385	715.185	648.615	647.902	664.57	648.023	645.943	650.177	618.287	589.128	620.713	627.57	619.098	601.196	613.098	636.747	636.453	661.408	612.551	563.132	548.185	526.506	535.494	531.592	511.668	518.132	503.449	532.77	527.845	496.759	506.328
9.44207	769.971	656.544	739.204	685.394	696.136	665.942	680.524	651.918	632.122	644.753	629.151	651.67	630.466	592.757	612.233	614.849	587.957	623.373	621.412	617.505	626.792	647.806	628.466	571.781	545.179	547.728	535.233	538.412	496.165	530.48	470.889	535.534	505.204	495.301	516.81
9.45507	803.067	663.542	714.229	678.377	688.787	670.263	700.18	629.983	624.033	641.426	626.18	627.016	599.852	610.754	617.853	620.246	579.066	666.017	625.541	616.312	645.001	578.802	608.163	568.115	566.738	577.591	522.655	534.655	513.951	532.754	485.689	537.033	518.443	484.508	504.917
9.46807	805.941	670.874	732.639	665.134	694.563	674.664	694.823	639.076	642.706	664.479	642.303	630.916	587.95	623.513	612.647	639.706	634.312	639.024	632.143	649.849	639.764	578.202	592.21	564.193	554.714	579.454	540.849	510.487	532.546	522.244	513.143	534.823	510.327	481.387	508.883
9.48107	771.985	639.704	741.439	700.632	717.189	666.413	683.199	676.296	638.745	672.546	659.867	627.505	609.842	600.557	625.189	632.225	647.878	601.439	629.026	656.852	605.919	632.51	599.801	559.133	542.173	552.465	553.133	548.112	536.066	517	518.827	547.842	509.668	490.041	526.52
9.49407	781.919	655.724	727.655	751.997	725.962	668.307	649.313	672.389	626.846	636.853	658.232	615.693	603.119	629.489	626.464	618.423	607.621	632.646	626.614	669.765	609.267	634.965	578.313	553.27	546.461	527.041	526.505	533.548	567.455	491.621	502.426	531.313	522.307	523.84	499.006
9.50707	746.414	672.764	767.217	738.624	721.299	673.968	674.917	652.331	643.006	593.592	635.86	628.739	568.458	620.382	636.707	587.955	592.401	642.293	594.853	652.688	630.905	632.905	575.573	561.637	546.732	542.242	538.344	518.408	547.216	487.739	507.44	510.433	533.637	534.796	484.936
9.52007	709.228	637.367	779.836	707.19	683.241	663.633	697.747	650.228	652.658	613.088	633.696	634.43	588.202	604.608	606.443	564.443	612.266	615.747	608.101	638.025	636.101	613.595	578.418	573.456	556.696	547.747	547.747	529.544	525.81	539.101	543.949	508.886	531.532	533.684	494.899
9.53307	736.164	616.829	745.495	691.53	680.258	680.352	679.794	656.376	634.136	631.153	627.683	619.606	629.582	610.059	589.052	557.983	604.666	606	623.042	660.77	610.024	578.965	566.171	557.854	581.317	566.446	543.47	525.453	510.289	531.613	553.7	507.453	507.589	500.707	495.265
9.54607	743.572	639.336	715.961	697.742	678.904	682.59	670.852	639.59	627.982	621.926	623.057	598.646	617.978	620.873	611.52	597.043	590.223	593.109	627.799	654.201	623.227	598.004	587.17	562.947	565.533	574.424	553.908	536.279	528.747	516.725	543.852	509.148	493.463	482.965	484.943
9.55907	734.109	647.038	696.674	715.435	690.632	684.506	648.439	674.719	635.582	628.908	625.255	619.632	606.908	621.657	614.837	611.804	629.376	592.544	633.983	653.816	643.092	611.929	592.184	602.615	545.218	530.423	523.678	539.674	534.532	539.908	529.347	502.038	504.071	508.707	497.506
9.57207	757.725	636.414	717.381	735.932	737.104	674.585	629.483	682.17	634.931	646.863	598.24	642.31	625.38	590.965	604.758	595.655	628.895	587.516	626.552	648.344	644.276	590.103	589.897	593.55	561.414	524.208	512.691	545.897	522.449	528.378	532.484	510.035	521.759	484.791	499.999
9.58507	788.654	622.331	709.53	743.434	733.199	674.875	640.669	667.323	615.75	646.853	621.139	628.882	637.015	606.441	589.882	604.059	624.889	592.265	617.853	639.132	649.463	576.971	583.243	572.581	551.184	536.897	545.191	535.691	551.235	515.059	530.272	537.176	500.588	505.794	487.522
9.59807	773.631	648.804	698.394	721.093	709.021	690.051	690.799	674.575	606.461	645.954	656.539	632.938	622.58	633.015	583.99	622.923	624.636	607.015	597.057	657.451	647	589.923	574.456	575.015	521.544	552.882	541.088	525.446	545.611	528.949	530.42	516.667	499.861	515.226	489.497
9.61107	755.8	654.337	741.913	719.575	678.675	688.775	684.662	654.15	640.813	636.475	640.225	636.712	621.625	627.562	589.413	609.237	605.8	593.275	600.625	671.875	657.238	590.862	586.413	560.3	510.562	553.575	544.963	522.837	514.25	526.812	546	502.038	513.837	481.238	495.363
9.62407	748.24	639.103	733.047	742.253	682.998	709.94	642.253	659.462	672.343	646.132	623.836	630.865	610.733	619.269	595.388	588.074	633.103	579.612	609.314	656.942	646.509	590.327	571.852	534.628	547.162	519.016	550.762	529.058	521.193	499.673	544.09	523.388	501.433	500.596	508.164
9.63707	756.721	646.438	729.268	721.343	713.323	706.632	639.582	661.244	660.1	676.597	635.642	639.612	590.418	630.771	591.453	601.741	627.343	582.144	604.806	637.806	637.497	606.935	581.463	542.915	546.975	512.612	533	528.552	543.741	496.627	517.682	511.97	516.094	510.468	506.647
9.65007	772.268	625.049	761.423	698.782	684.198	682.965	635.493	652.662	625.064	640.212	650.676	644.169	598.169	634.064	583.085	595.472	598.373	577.93	623.105	647.408	623.332	613.493	593.486	551.606	532.788	539.598	530.711	524.056	536.557	523.817	508.309	496.458	511.317	511.458	511.105
9.66307	759.583	636.808	713.458	707.552	664.956	672.074	656.778	653.865	626.495	633.034	663.047	620.057	609.882	615.791	590.061	616.138	607.613	608.095	644.583	657.687	624.616	621.791	588.152	547.121	565.044	557.283	519.492	543.178	535.539	541.687	517.909	509.539	485.761	521.852	517.805
9.67607	767.941	667.006	703.038	731.522	678.627	658.118	666.68	666.64	662.634	653.981	666.23	593	623.497	608.804	584.674	639.484	621.817	652.994	641.556	668.882	657.425	609.55	610.811	564.373	537.36	529.295	521.699	546.947	540.928	529.674	503	521.497	490.006	521.739	507.503
9.68907	756.309	664.873	742.021	742.885	684.14	665.119	666.699	666.601	656.169	626.144	651.979	603.271	623.708	602.992	576.983	611.864	621.58	626.453	620.445	671.297	645.992	606.835	596.017	562.284	532.691	520.691	539.284	543.453	516.873	521.127	516.267	532.835	504.992	503.432	517.136
9.70207	729.82	653.762	721.164	702.622	707.484	690.508	681.836	647.615	627.656	625	645.245	614.074	626.238	608.91	580.877	609.18	614.254	597.147	612.107	661	648.983	618.385	567.877	561.91	552.91	529.622	529.713	541.32	521.648	515.516	532.328	545.221	523.451	502.926	521.074
9.71507	740.733	654.102	714.694	693.795	724.164	676.859	672.389	656.919	614.837	608.267	610.041	609.592	632.428	628.039	576.652	606.021	597.226	588.592	611.797	640.186	633.429	602.551	567.733	571.652	555.714	519.571	528.693	562.837	512.677	489.857	526.735	554.223	516.777	505.776	501.899
9.72807	742.701	660.141	731.29	700.832	713.371	668.326	663.371	651.796	604.991	609.087	603.045	603.425	622.719	665.575	598.982	600.964	571.991	610.299	612.928	619.557	619.407	598.204	582.841	559.338	552.85	544.344	534.868	534.674	489.069	514.308	528.371	544.781	503.123	506.787	493.539
9.74107	752.099	653.597	767.223	726.498	709.022	700.766	673	647.176	609.941	631.08	608.191	622.18	600.084	638.666	606.553	603.293	594.414	623.809	642.048	638.271	640.297	600.883	600.062	530.084	545.319	556.011	531.414	509.223	526.011	531.41	539.941	504.191	523.564	494.304	506.623
9.75407	819.243	627.134	759.568	736.705	699.864	707.703	676.027	645.567	643.647	598.811	633.946	665	639.107	583	603.325	586.865	622.73	596.162	632.974	627.974	636.894	597.541	628.947	571.378	555.081	545.378	552.919	511.784	518.405	515.297	543	535.243	513.487	490.702	486.676
9.76707	808.789	654.579	761.527	687.738	716.947	702.316	693.527	641.42	673.736	611.317	625.474	646.21	644.999	602.527	608.001	587.211	613.842	593.789	607.947	625.791	589.79	583.842	596.737	577.315	547.737	539	532.473	519.842	526.947	530.263	537.105	519.999	508.421	527.632	498.791
9.78007	803.755	646.093	756.111	731.622	688.848	698.32	702.811	640.247	631.83	655.151	629.434	646.625	601.64	620.225	629.849	590.283	617.189	577.283	622.321	673.227	623.434	595.246	579.357	568.152	548.283	530.227	541.284	532.321	523.396	532.396	536.68	497.076	506.868	508.357	539.773
9.79307	805.919	634.504	728.567	734.201	659.715	679.257	682.394	678.542	620.394	653.771	641.063	685.827	602.556	610.824	617.634	594.229	627.148	601.099	634.12	654.947	616.588	584.553	568.31	580.204	543.514	539.486	571.908	537.148	513.577	512.468	560.275	507.018	503.634	481.275	525.634
9.80607	758.76	645.163	742.616	734.986	690.224	673.968	671.115	663.741	629.435	650.773	658.339	642.549	671.032	641.259	606.403	595.533	607.371	634.115	619.92	629.643	600.016	561.384	594.76	549.272	539.032	543.968	555.131	506.872	532.805	514.16	555.744	528.435	499.515	503.16	514.403
9.81907	744.78	632.219	715.054	704.821	721.287	674.931	653.862	656.891	653.506	653.48	652.425	633.26	662.508	621.48	612.041	587.547	610.685	610.287	610.986	653.535	603.644	606.37	573.876	575.768	551.547	556.109	532.301	484.754	551.315	519.864	529.917	529.823	508.521	504.59	522.671
9.83207	790.391	659.521	755.044	728.449	713.015	698.391	671.768	635.797	671.261	640.608	641.551	634.116	628.711	595.855	593.247	605.638	592.059	615.406	603.435	630.695	620.072	605.464	591.044	564.507	552.74	572.421	529.667	494.637	563.565	498.652	535.624	514.014	490.246	489.318	516.261
9.84507	799.539	682	764.12	711.262	685.942	719.277	657.424	674.592	655.602	654.675	651.016	625.356	619.34	598.738	574.958	595.262	578.388	590.377	605.55	646.236	651.089	605.733	579.115	573.236	524.487	537.309	521.723	548.869	559.597	528.901	517.058	521.895	512.471	521.246	508.016
9.85807	762.877	667.051	765.381	707.423	691.319	705.887	641.083	696.629	653.98	636.928	655.515	632.37	634.113	628.887	608.454	572.289	617.422	566.217	643.742	651.99	643.649	578.123	577.929	569.422	535.412	526.938	543.784	541.669	501.412	538.772	504.804	520.949	523.382	499.753	513.412
9.87107	784.492	636.625	713.18	734.274	668.75	701.703	664.273	672.664	669.734	613.953	646.156	597.586	619.508	640.312	633.641	586.648	614.429	625.023	619.625	667.672	613.469	573.273	617.461	555.156	532.781	503.602	549.508	513.656	495.891	502.586	500.555	539.813	527.039	529.398	518.008
9.88407	792.417	629.019	724.35	690.539	652.978	655.043	680.555	665.35	658.927	615.724	642.301	641.328	612.42	641.255	613.534	597.696	639.976	614.927	625.696	677.276	635.399	612.445	587.58	565.537	546.163	515.583	536.837	554.463	509.699	535.442	520.727	507.537	508.07	519.65	536.043
9.89707	762.655	594.538	738.384	736.423	679.884	646.191	663.115	660.27	627.538	651.115	623.923	654.001	622.539	620.654	618.422	586.692	622.423	578.154	610.116	652.115	658.424	632.308	578.538	588.769	550.192	530.808	541.961	541.192	535.615	527.808	563.155	534.538	512.769	511	506.192
9.91007	730.594	643.594	748.333	715.184	694.925	717.926	687.443	635.965	655.26	660.073	628.779	620.667	598.258	608.372	640.96	588.296	612.074	584.259	612.779	658.481	629.852	609.111	595.111	580.59	563.889	547.002	535.739	544.517	575.076	523.705	512.519	547.999	516.187	513.852	511.073
9.92307	750.02	662.023	725.025	697.98	675.733	716.738	662.501	676.99	671.013	652.982	635.789	629.262	597.453	632.514	593.71	572.249	617.751	594.227	629.514	636.252	636.504	609.272	577.766	533.985	557.743	577.025	510.211	513.481	604.542	542.295	508.763	523.761	541.275	517.511	477.249
9.93607	736.296	652.001	703.381	733.733	703.902	722.619	668.423	679.901	659.592	668.493	591.676	611.169	631.45	614.563	630.704	583.296	601.675	624.155	615.634	651.48	631.761	580.366	559.479	549.606	563.606	551.071	561.268	543.662	557.873	504.325	495.873	512.916	509.606	505.437	489.015
9.94907	782.771	683.966	723.573	762.508	724.18	698.066	692.459	644.344	670.082	661.788	596.541	589.13	568.738	618.033	594.557	622.197	566.542	621.59	624.689	698.278	642.935	577.968	564.443	543.377	559.672	558.491	573.639	567.311	561.262	550.934	510.509	522.672	502.689	512.295	524.918
9.96207	813.408	617.466	705.514	733.122	705.584	700.828	695.318	631.882	666.341	695.584	599.612	572.69	590.855	635.777	578.388	631.142	613.318	597.686	629.196	670.976	681.024	595.584	575.561	548	559.702	529.24	552.632	565.439	533.436	535.216	541.078	530.169	506.318	521.757	531.294
9.97507	768.484	647.145	724.29	726.435	697.21	681.597	694.339	665.113	664.21	679.242	618.936	638.71	611.484	603.839	577.936	584.806	616.113	627.097	636.371	678.21	668.968	593.71	574.629	554.081	518.097	511.549	535.871	560.29	515.581	511.758	568.693	523.484	516.242	525.064	546.145
9.98807	804.205	656.203	744.404	721.19	706.39	663.602	676.995	665.99	662.403	647.603	634.994	664.2	644.009	602.406	627.213	579.787	611.197	629.007	638.594	677.801	650.599	617.602	588.985	565.614	530.594	583.607	557.401	535.799	560.403	536.805	515.395	557.806	542.792	520.991	552.207
10.0011	793.176	648.227	734.176	752.481	734.874	664.075	691.291	687.939	651.62	638.19	647.786	661.583	618.658	585.519	587.227	623.569	609.939	616.01	654.722	672.431	652.241	608.583	631.115	536.895	549.19	562.19	546.457	534.254	549.241	524.936	532.62	541.176	561.268	547.102	531.658
10.0141	808.481	653.004	748.762	749.238	717.858	698.816	685.259	646.439	648.921	635.941	615.741	643.042	631.439	592	609.096	619.163	576.895	661.921	647.339	665.142	647.021	605.874	607.799	607.201	552.339	563.54	521.334	521.017	552.297	543.841	535.498	553.783	524	543.498	546.059
10.0271	783.911	620.669	734.68	751.931	730.141	737.13	686.07	654.7	644	625.06	619.179	628.91	645.99	592.34	646.68	591.4	628.63	650.2	651.03	644.53	641.4	646.741	625.009	593.39	564.02	560.56	563.311	553.68	576.07	531.11	554.47	531.7	523.49	553.631	550.141
10.0401	730.404	660.599	747.604	704.365	689.523	726.399	666.002	666.361	645.441	650.404	661.599	647.52	668.993	593.52	651.12	604.639	655.077	619.881	617.8	659.843	656.399	588.403	657.635	571.762	573.322	541.203	517.441	562.762	549.439	522.602	541.558	541.601	528.683	509.243	506.482
10.0531	777.793	652.204	791.394	754.691	729.751	708.841	688.501	677.994	657.655	693.139	646.748	645.901	585.601	596.706	657	588.351	624.45	640.856	630.408	704.754	648.3	618.246	597.85	597.045	591.946	573.745	531.306	590.147	534.048	555.603	526.213	552.552	567.048	545.303	526.547
10.0661	736.579	676.561	747.41	708.31	736.384	663.17	693.074	649.609	685.683	622.915	628.111	651.841	590.542	632.085	656.439	604.834	631.347	665.587	674.494	716.605	649.018	604.993	596.159	574.749	563.111	547.646	567	577.365	526.786	570.812	596.513	557.605	555.159	564	516.115
10.0791	738.039	675.7	710.909	741.267	750.479	702.173	672.518	691.818	693.133	608.43	595.258	654.524	612.118	646.179	646.355	656.915	651.485	612.567	651.306	660.042	646.127	645.791	590.348	605.961	532.212	566.352	571.691	596.567	550	541.997	565.482	509.382	554.821	562.827	573.173
10.0921	764.639	650.25	738.324	710.945	742.907	711.083	692.87	737.74	675.926	635.954	622.176	638.241	689.75	616.528	604.408	644.565	608.12	612.149	637.713	670.371	664.111	595.093	590.695	585.621	566.518	547.537	599.87	584.833	544.944	566.334	543.204	569.592	585.194	559.574	581.12
10.1051	767.302	670.907	744.134	761.599	712.779	720.546	675.523	687.692	684.919	625.197	661.546	646.186	661.361	636.878	621.337	650.256	609.552	672.373	620.116	692.128	645.43	629.86	621.134	628.588	560.239	593.191	581.639	567.233	513.302	598.773	558.517	555.976	572.11	591.343	586.418
10.1181	812.714	649.016	717.222	706.323	712.709	731.593	714.672	656.016	647.619	658.598	670.883	692.481	626.614	647.375	615.799	605.005	616.513	619.704	618.429	673.021	658.566	664.577	593.117	584.899	545.44	637.111	614.979	555.011	560.725	600.074	611.905	592.625	575.212	581.117	618.783
10.1311	833.919	676.997	754.819	742.916	727.275	715.919	669.084	682.456	677.825	656.178	646.715	659.913	652.718	610.531	617.353	616.447	641.265	629.715	668.54	701.298	606.255	625.544	623.356	584.362	616.168	649.385	582.353	574.45	605.809	556.362	619.728	632.731	594.909	609.272	597.068
10.1441	802.839	687.807	750.257	721.919	717.821	688.066	692.663	677.565	658.098	667.758	680.934	646.579	676.692	656.242	651.323	643.017	663.354	665.79	684.807	627.228	659.807	632.21	647.484	592.034	654.611	590.585	614.467	592.873	630.611	565.164	615.386	622.986	598.357	611.032	664.853
10.1571	805.883	696.009	722.468	723.477	695.972	721.302	724.274	681.665	684.76	666.132	649.892	620.274	642.609	657.797	654.575	663.311	656.566	649.948	693.505	666.265	668.717	645.151	653.849	636.16	619.609	673.745	599.123	634.665	594.406	621.382	599.831	659.548	649.698	603.326	632.397
10.1701	861.238	685.008	771.103	756.913	735.304	701.251	740.026	654.651	717.897	678.323	700.574	637.548	693.833	640.54	650.46	629.034	665.339	624.643	688.764	693.505	667.19	634.548	663.966	613.643	665.114	634.225	627.183	608.807	626.913	589.86	636.817	691.296	672.061	647.608	678.217
10.1831	729.31	717.579	814.875	771.306	742.801	737.018	725.662	711.968	671.222	640.972	692.523	646.102	751.014	619.12	672.694	647.342	684.982	653.004	715.694	657.597	703.292	646.361	650.953	640.018	636.866	686.801	629.542	682.44	643.241	635.171	636.699	666.935	677.634	662.092	699.801
10.1961	792.025	747.574	742.223	776.221	794.959	755.262	739.189	731.107	695.804	716.435	667.829	650.132	712.524	642.665	667.082	691.943	666.738	708.59	708.606	706.492	743.991	710.886	705.713	660.148	655.05	736.704	622.353	674.132	687.87	661.838	687.656	704.968	761.827	756.467	751.262
10.2091	816.404	760.814	840.689	758.963	794.497	737.254	766.192	755.664	737.534	748.446	734.062	700.28	679.585	704.751	669.031	713.689	684.994	698.969	677.026	718.466	697.28	754.472	699	686.969	705.175	683.87	656.051	725.15	753.881	774.285	705.175	751.373	713.611	746.238	735.74
10.2221	830.692	755.127	831.423	789.19	810.169	715.354	741.275	715.354	724.692	700	736.973	709.127	727.836	697.36	671.1	704.042	715.852	697.979	709.127	734.777	707.227	738.825	699.55	685.979	773.127	712.629	720.042	760.979	719.973	752.698	773.867	765.264	795.233	817.523	791.015
10.2351	908.36	761.416	850.483	798.258	817.843	778.382	754.168	778.168	802.753	700.438	782.022	715.528	675.112	713.652	721.405	706.157	709.348	697.168	715.449	816.45	763.82	776.652	725.281	685.798	779.135	787.202	722.618	760.685	765.584	784.697	813.876	869.708	806.64	887.517	838.18
10.2481	852.054	797.908	805.069	821.016	803.991	811.946	769.029	792.925	780.958	738.99	783.904	762.041	772.967	683.09	669.085	719.91	739.899	711.965	754.941	767.971	748	745.858	749.869	755.858	790.967	717.001	776.944	820.936	816.946	757.996	802.974	843.895	862.923	844.937	853.974
10.2611	892.647	728.603	857.544	832.897	797.06	771.353	790.811	736.491	749.276	731.069	711.629	792.733	748.215	751.406	733.44	651.594	663.663	685.233	710.388	746.189	748	638.93	650.861	648.93	766.215	717.991	734.37	772.422	776.353	755.026	783.172	764.689	804.508	797.413	834.172
10.2741	815.464	704.445	820.704	880.11	820.555	817.129	773.334	769.37	760.778	721.185	729.648	726.26	723.463	710.778	689.834	648.056	648.278	720.333	719.815	723.426	647.89	687.073	661.778	606.778	691.409	692.482	669.223	740.593	658.224	666.668	698.594	741.426	787.315	736.149	760.39
10.2871	849.947	665.138	851.089	787.732	752.02	744.163	763.285	704.907	751.285	696.711	649.362	704.598	660.821	674.053	665.683	635.37	572.22	655.907	696.683	703.569	645.028	665.654	592.049	593.37	620.049	607.476	592.22	625.358	693.89	658.199	672.711	672.992	689.846	720.427	726.939
10.3001	839.461	634.19	812.574	785.962	728.844	741.038	761.077	731.849	703.881	705.616	654.693	648.226	659.962	666.269	673.655	644.616	641.16	643.422	658.497	697.23	667.117	583.262	628.465	592.038	592.998	636.734	587.115	589.305	597.876	623.382	632.574	688.309	593.723	638.262	637.531
10.3131	820.918	666.309	742.478	786	728.952	697.222	676.299	713.966	702.952	655.56	629.304	611.739	638.111	619.367	626.415	610.739	624.014	632.531	583.719	665.594	657.531	562.869	589.077	601.517	552.98	557.106	571.773	544.222	554.98	563.946	622.435	530.066	612.841	642.614	613.063
10.3261	808.699	615.26	744.651	729.493	693.212	659.212	638.096	693.223	627.658	640.757	640.243	615.651	627.582	584.98	579.736	628.777	627.709	640.476	653.459	644.223	639.106	559.175	586.058	546.435	524.63	586.904	584.185	555.185	564.301	569.476	559.843	547.428	559.377	551.648	567.736
10.3391	741.838	624.114	785.07	755.819	714.296	695.206	705.889	636.089	624.864	635.341	613.976	612.273	584.135	603.501	571.409	614.158	649.433	643.796	620.726	664.433	609.112	598.138	582.273	591.456	546.296	534.952	566.363	565.319	536.112	532.726	554.136	507.998	520.59	539.477	534.249
10.3521	754.517	657.268	764.03	698.074	716.922	691.546	681.498	667.033	680.316	646.063	613.844	624.907	581	619.751	601.424	629.595	638.093	636.625	582.045	638.342	642.955	599.156	572.781	608.829	548	542.063	530.889	571.532	546.907	528.156	515.279	516.985	520.766	520.561	539.375
10.3651	776.064	666.384	710.015	674.76	723.384	704.68	695.416	661.792	643.96	633.32	633.152	611.408	628.425	620.088	576.64	604.552	603.256	598.608	605.448	649.68	656.944	604.472	563.792	578.992	599.985	538.44	567.216	569.264	527.936	534.384	574.929	501.584	547.448	500.76	499.872
10.3781	776.196	657.979	735.671	744.265	714.979	668.112	653.7	642.056	625.567	665.377	659.356	648.79	633	612.783	610.986	584.86	600.902	602.217	650.398	640.175	628.231	609.51	562.098	571.49	535.539	578.594	551.154	526.602	520.587	549.433	539.504	530.671	528.35	524.258	547.419
10.3911	832.206	627.559	735.431	711.853	697.941	700.579	738.217	656.951	639.167	652.941	653.078	627.127	621.402	633.412	641.765	592.814	639.363	636.01	655	638.108	608.049	602.863	534.343	558.51	544.951	567.833	526.696	574.638	507.51	526.019	492.176	512.588	509.941	537.706	533.372
10.4041	779.89	668.112	779.994	702.589	719.821	680.297	720.768	636.944	664.821	651.882	670.527	624	589.121	665.114	627.355	618.703	619.297	645.293	632.062	628.295	598.06	600.236	579.523	583.467	525.826	529.828	524.882	546.593	507.764	535.351	518.761	554.112	501.824	516.944	528.353
10.4171	801.659	637.363	782.511	702.872	692.469	670.894	669.895	630.511	659.277	652.872	615.427	607.426	659.147	600.087	606.681	594.086	581.107	587.554	647.319	607.809	630.148	607.851	603.446	580.894	583.19	563.382	517.149	493.15	542.021	490.767	521.255	570.468	527.17	517.489	522.766
10.4301	797.376	624.238	708.696	715.074	723.358	683.798	678.523	688.643	695.083	649.55	637.184	665.368	655.339	611.56	679.029	608.973	611.358	610.046	584.458	636.909	648.798	591.752	558.568	562.752	541.118	520.706	511.688	526.533	529.752	548.68	537.386	515.082	551.698	513.688	532.349
10.4431	786.623	589.753	734.509	737.459	692.344	729.476	689.525	628.097	673.721	653.262	671.837	616.179	607.819	608.18	646.671	622.23	644.279	597.95	609.804	619.836	648.443	555.753	621.756	600.066	555.164	565.001	543.394	529.59	541.492	506.999	543.41	519.64	539.655	538.574	491.376
10.4561	777.417	665.728	736.787	753.638	696.953	697.4	664.881	651.387	640.353	664.111	644.983	655.711	611.796	628.906	603.613	618.945	606.872	596.685	663.183	674.979	642.945	585.387	593.557	562.345	551.417	570.63	510.243	537.426	537.26	538.443	513.668	528.74	526.889	536.26	519.387
10.4691	792.653	652.691	746.824	766.824	674.021	708.318	670.824	640.515	646.657	652.678	623.18	652.511	627.322	678.795	582.013	610.506	575.686	601.996	649.519	642.703	602.034	579.511	592.661	568.155	538.343	512.548	527.146	518.184	542.661	510.197	522.155	548.318	501.686	495.034	530.163
10.4821	795.177	643.709	762.986	727.042	715.894	692.255	678.759	674.845	641.596	610.51	638.1	631.9	606.964	592.566	604.504	591.723	625.299	629.327	647.468	629.886	652.412	568.773	604.695	524.106	575.49	519.1	548.454	533.745	505.333	504.645	543.1	520.737	481.369	515.795	523.596
10.4951	781.995	601.548	796.073	699.306	756.886	684.749	675.936	630.169	662.758	606.877	673.699	634.502	636.95	588.256	627.069	601.005	619.119	600.863	637.434	645.256	618.671	596.26	606.187	536.758	530.356	522.187	534.931	566.448	523.009	551.329	499.046	514	476.374	482.986	500.055
10.5081	766.154	628.932	746.799	756.821	727.068	684.803	671.789	661.355	619.828	628.874	650.491	637.606	630.548	574.337	611.731	600.789	585.294	586.577	622.957	653.817	616.832	606.211	569.068	602.215	511.577	558.129	519.76	556.14	538.634	507.405	519.312	511.591	486.437	492.466	501.423
10.5211	790.753	641.172	755.202	735.525	717.207	683.414	746.33	631.56	626.238	657.788	668.374	623.727	615.899	669.118	609.379	619.031	560.555	657.158	593.833	625.661	615.828	584.005	562.379	554.358	571.057	552.727	510.656	550.414	499.767	541.577	547.616	489.591	501.687	487.485	514.894
10.5341	808.962	670.189	719.5	740.094	691.16	679.085	697.877	655.453	666.236	654.604	644.462	641.142	615.349	641.755	689.085	636.528	568.528	632.151	622.236	656.368	640.057	574.868	598.236	548.962	548.632	541.953	527.009	517.896	558.689	517.981	537.34	487.132	518.311	513.189	480.415
10.5471	790.353	663.311	762.117	716.168	718.789	706.605	672.815	694.378	652.034	651.227	621.311	668.647	608.269	629.319	650.698	619.126	616.84	596.807	601.076	655.404	624.58	603.378	591.765	586.789	546.504	570.924	513.446	524.462	554.034	514.958	541.504	505.008	521.227	510.95	514.84
10.5601	774.079	639.157	708.551	751.501	703.815	691.342	673.29	684.684	664.079	662.448	616.237	645.999	599.131	577.341	637.579	612.237	635.342	625.869	630.159	663.448	614.184	608.947	595.395	572.578	533.736	562.447	524.027	527.474	535.552	508.605	516.526	514.579	517.947	517.158	495.947
10.5731	778.533	616.428	742.741	711.519	687.714	699.065	668.727	673.727	672.26	644.156	635.585	607.623	613.572	622.767	603.597	611.247	633.234	601.597	621.662	658.714	613.753	612.52	598.753	548.428	542.559	577.338	562.896	539.805	543.299	548.182	492.935	543.87	546.377	514.727	522.156
10.5861	754.983	657.087	729.037	737.857	705.07	722.583	672.203	677.203	651.443	652.61	636.797	645.573	631.637	622.93	592	590.93	637.203	598.177	603.107	643.363	614.743	580.55	572.983	578.68	553.69	558.727	573.257	534.337	509.09	556.797	552.67	547.053	529.24	501.107	515.417
10.5991	777.537	670.8	759.071	746.399	703.933	695.997	651.264	658.465	652.801	632.331	640.134	640.731	612.531	621.134	647.006	575.933	634.6	615.668	626.87	657.335	618.667	604.937	569.134	579.265	580.202	547.8	543.664	575.005	507.735	540.332	491.391	536.199	526.601	511.668	543.47
10.6121	762.954	656.977	726.973	740.383	671.337	704.258	658.193	645.936	663.958	611.424	639.83	638.788	622.087	622.277	674.235	604.833	626.489	634.023	657.258	622.038	637.364	652.004	560.871	572.83	577.424	553.511	502.614	576.53	516.341	509.678	500.792	491.761	537.682	521.341	500.292
10.6251	745.864	627.025	754.668	727.583	684.261	720.563	681.839	652.563	625.613	633.402	641.141	607.462	635.422	622	636.327	630.558	599.739	614.739	682.126	623.839	639.719	626.468	591.251	571.286	535.181	548.151	550.939	535.322	521.568	505.709	523.849	495.98	532.437	518.719	519.673
10.6381	774.664	666.255	743.447	715.964	675.705	713.445	702.369	677.109	639.257	634.853	628.631	639.737	600.707	603.002	663.626	640.222	599.147	606.407	643.263	654.22	620.409	633.517	602.889	563.964	537.591	523.187	548.965	528.036	515.26	486.187	545.295	527.22	502.965	479.003	513.483
10.6511	787.306	677.288	749.037	732.424	718.642	688.188	667.071	667.963	636.738	637.937	614.675	626.395	593.325	615.812	627.89	627.432	580.801	617.406	631.631	679.262	640.749	624.963	597.144	575.568	531.126	525.793	522.044	540.712	517.55	511.686	504.44	524.513	502.406	483.118	514.406
10.6641	793.154	683.257	733.751	766.984	717.751	682.419	641.478	661.368	662.138	613.648	607.581	629.095	617.514	619.53	598.53	604.589	603.822	595.332	647.308	661.383	684.455	623.838	588.846	553.964	542.779	518.692	537.565	542.949	526.154	507.854	508.984	540.198	512.47	514.565	530.625
10.6771	787.913	654.306	749.281	760.805	695.544	685.348	663.607	649.196	673.631	631.324	659.236	628.913	612.175	609.587	614.195	587.566	627.76	599.847	661.76	621.697	655.872	661.368	611.607	589.519	559.087	548.715	565.521	558.173	552.586	494.957	531.108	516.306	504.218	500.741	507.697
10.6901	798.607	635.344	736.77	722.122	685.352	653.466	664.713	645.656	638.802	622.098	643.835	628.32	642.181	581.434	605.737	586.32	625.36	617.959	643.426	666.428	676.165	646.794	611.385	597.065	566.32	540.77	549.434	553.385	563.336	530.845	537.992	503.984	522.238	482.36	515.91
10.7031	841.972	705.289	744.929	710.27	704.583	664.469	691.047	642.422	633.773	628.313	639.351	645.697	647.919	597.123	595.038	599.119	645.545	636.735	631.346	671.147	652.526	624.46	586.687	594.886	567.346	569.858	533.73	575.123	553.844	553.924	532.46	526.929	532.038	534.593	546.621
10.7161	829.439	676.013	737.965	729.391	696.033	686.085	689.965	669.629	641.932	614.812	649.932	628.88	597.201	622.95	604.306	574.727	634.812	638.847	641.306	672.814	644.459	632.594	597.611	595.424	562.491	534.03	545.526	588.068	547.712	595.935	538.018	527.694	532.932	547.253	533.812
10.7291	769.51	663.733	752.099	728.853	715.441	724.246	683.171	671.414	644.268	608.976	652.268	638.465	613.588	636.61	615.708	587.807	616.292	630.927	638.756	663.877	670.757	663.733	618.513	609.855	598.685	544.49	580.27	581.292	555.244	573.607	534.121	535.318	556.196	554.489	551.441
10.7421	769.971	684.243	762.879	718.006	728.006	713.411	693.74	656.757	671.219	637.971	652.376	617.041	636.376	639.127	627.115	634.965	638.595	656.092	615.272	666.485	666.642	652.405	622.127	604.018	630.364	577.115	571.029	578.624	570.612	572.346	557.716	540.503	537.163	548.393	549.024
10.7551	795.444	673.87	772.672	710.085	710.87	689.471	681.798	655.457	663.655	622.283	645.857	619.345	647.672	624.485	636.3	659.143	626.355	649.655	642.703	669.085	651.857	654.202	628.986	563.669	596.068	597.359	573.202	576.543	591.744	572.87	551.041	558.659	578.205	533.471	554.816
10.7681	823.155	686.155	782.418	743.87	705.627	670.89	680.671	670.902	671.968	639.265	643.209	617.681	641.703	615.396	610.592	621.295	618.066	651.319	628.317	705.287	656.462	660.769	659.386	603.837	591.55	607.604	582.791	581.044	588.307	597.847	548.088	548.032	577.922	543.902	550.89
10.7811	824.516	676.815	766.76	753.732	693.138	696.67	676.894	683.567	665.598	679.051	629.732	638.508	659.158	611.433	623.508	602.917	631.134	634.059	620.835	732.189	678.646	662.756	653.409	640.622	607.378	600.866	589.134	584.405	565.138	603.949	581.563	547.862	563.701	544.677	573.697
10.7941	794.371	667.43	742.724	740.493	705.798	698.786	681.691	674.893	660.938	670.124	614.154	643.047	648.356	623.03	626.878	636.475	610.863	626.107	666.321	687.988	675.97	639.11	626.309	654.199	598.478	596	594.585	568.216	568.445	622.813	600.169	562.677	568.662	529.647	581.386
10.8071	822.099	694.411	744.344	721.91	731.769	701.964	661.842	699.181	691.561	673.814	627.814	654.561	625.701	626.104	651.927	635.313	625.755	647.792	672.186	642.208	651.634	644.71	645.583	647.76	626.628	624.158	628.904	567.918	590.642	632.507	604.448	576.344	564.127	589.085	567.552
10.8201	821.81	730.201	771.766	753.484	716.411	731.248	666.978	685.163	701.094	697.73	652.859	636.987	621.176	630.6	661.364	634.118	630.799	652.353	649.964	652.33	672.06	652.27	665.435	638.388	620.246	625.799	615.034	598.024	576.846	607.058	612.647	573.27	587.413	595.081	565
10.8331	793.116	706.163	771.465	759.26	699	703.609	680.342	700.939	674.472	698.233	663.11	632.747	608.459	624.13	624.808	632.239	633.754	620.814	646.329	687.418	700.993	671.74	662.781	657.644	631.617	623.206	615.514	595.582	594.508	627.843	630.315	610.494	610.884	605.275	582.754
10.8461	792.724	703.879	780.251	759.885	696.276	707.418	678.269	722.833	660.724	663.121	647.653	649.365	629.969	644.603	636.969	636.167	615.307	618.071	631.019	716.622	721.891	697.269	671.898	659.557	651.737	627.006	644.359	599.616	612.647	637.564	645.359	631.198	612.365	630.737	612.257
10.8591	812.654	721.58	790.511	752.252	712.189	730.58	681.535	712.07	654.976	651.839	647.374	641.045	672.119	679.024	655.58	657.629	616.353	640.955	655.052	724.79	732.79	699.465	678.325	679.423	638.115	641.794	643.185	631.514	639.308	636.909	668.794	628.699	627.049	618.185	636.234
10.8721	821.7	762.204	772.974	759.452	738.501	705.574	696.176	689.373	662.701	656.7	659	642.876	675.449	658.173	656.826	653.924	653.076	644.375	677.449	707.299	725.8	710.551	697.527	706.05	673.428	685.777	645.3	650.25	658.449	666.851	677.599	646.926	659.901	626.601	649.15
10.8851	840.211	803.485	763.515	793.697	720.184	691.091	717.242	691.695	654.88	666.454	655.909	642.788	685.605	614.456	651.152	652.787	644.941	644.06	661.849	729.028	766.3	737.484	738.635	725.029	720.817	717.727	682.422	661.697	672.211	668.577	689.059	680.241	670.303	667.877	635.001
10.8981	832.183	790.875	764	767.667	697.536	700.568	720.958	684.193	661.27	696.661	662.094	633.979	674.183	622.765	640	670.588	635.588	650.547	684.786	779.682	776.678	775.734	771.63	753.62	733.526	705.297	735.744	694.27	716.218	676.723	688.813	689.349	691.281	705.094	650.827
10.9111	807.448	760.675	799.164	725.104	711.401	710.467	706.104	661.439	686.009	707.543	682.391	637.943	673.716	657.41	635.543	666.123	653.41	662.429	697.637	781.151	788.098	809.391	820.155	774.905	730.057	711.754	747.609	747.24	748.391	732.174	693.783	706.202	714.038	719.448	707.259
10.9241	817.854	791.991	814.13	751.372	742.87	714.485	692.573	676.251	685	704.941	686.234	673.121	674.879	673.795	630.515	670.473	664.941	667.573	716.489	775.678	844.104	823.427	841.469	799.075	748.753	764.209	768.519	768.69	785.238	781.075	756.313	737.515	714.854	749.268	745.134
10.9371	786.867	856.886	781.065	769.606	778.787	710.246	693.328	680.246	694.984	696.541	671.819	682.13	640.197	668.163	639.033	681.869	671.279	689.722	769.115	831.215	868.935	831.705	831.181	826.837	798.771	826.231	798.721	801.936	812.475	802.181	807.033	776.461	755.182	780.705	781.296
10.9501	770.275	866.276	780.172	763.689	768.397	735.723	723.999	691.293	695.293	706.413	687.344	671.965	644.845	664.707	685.309	671.672	685.776	703.5	766.587	861.845	893.103	874.309	873.378	836.81	831.052	871.448	798.19	879.051	837.206	830.413	839.81	837.224	807.965	797.241	827.017
10.9631	821.602	905.28	805.756	796.301	752.212	781.934	746.344	708.633	710.791	697.287	696.599	686.633	675.501	687.934	710.143	680.845	694.722	709.868	743.367	843.734	926.135	932.857	896.232	876.192	902.237	879.089	827.602	891.487	879.123	854.544	866	831.487	839.49	852.736	849.544
10.9761	852.783	934.717	820.109	808.326	779.142	774.5	741.794	706.109	732.413	689.979	695.718	686.337	704.011	701	677.967	708.37	718.294	741.348	757.924	859.033	964.153	957.457	889.261	932.565	966.076	903.403	911.371	893.979	930.316	877.62	880.261	846.903	878.5	901.88	893.121
10.9891	855.871	957.546	846.452	774.062	800.408	752.486	774.273	724.608	723.665	731	703.313	681.464	702.028	702.743	679.994	721.514	740.978	746.257	791.43	870.078	1006.53	991.759	953.188	959.223	959.151	972.474	995.558	962.887	991.301	932.273	925.887	953.239	936.245	935.038	968.915
11.0021	858.277	1024.28	868.8	779.562	795.948	763.813	780.174	738.503	729.297	755.272	708.549	680.239	670.858	691.374	717.755	728.923	745.458	767.42	814.852	914.821	1083.41	1053.27	1054.73	1023.77	1014.86	1040.59	1004.23	1034.77	1057.58	1027.17	997.769	1034.46	1004.4	1034.52	1027.51
11.0151	856.257	1050.12	860.15	845.575	805.697	790.468	762.299	730.902	731.159	754.728	734.682	707.468	687.164	694.627	751.061	745.416	764.425	806.486	820.159	991.566	1157.23	1107.63	1137.62	1095.29	1116.84	1095.28	1049.8	1105.04	1102.11	1139.28	1073.86	1094.6	1048.32	1117.31	1060.85
11.0281	850.188	1102.67	864.069	826.83	837.881	811.752	785.564	756.615	725.227	745.755	729.496	722.257	743.475	753.824	759.881	727.731	765.713	813.346	856.854	1004.59	1181.93	1185.9	1187.99	1158.04	1190.8	1169.1	1179	1168.88	1138.81	1199.7	1158.06	1168.73	1123.74	1185.93	1115.8
11.0411	859.693	1155.74	852.584	828.813	807.782	786.405	785.168	781.961	733.743	794.267	748.901	715.525	746.05	781.346	757.901	703.376	789.278	814.337	907.941	1023.8	1241.34	1246.89	1230.76	1232.1	1224.86	1235.63	1269.1	1248.29	1234.45	1245.84	1238.26	1219.43	1267.69	1277.61	1254.21
11.0541	887.584	1226.66	868.128	879.891	820.543	777.009	800.039	791.861	756.01	794.812	770.564	742.059	767.842	769.039	775.317	744.068	797.961	845.623	936.693	1094.93	1336.33	1293.62	1308.7	1327.81	1319.75	1313.13	1378.32	1355.46	1281.55	1346.45	1318.31	1320.14	1362.76	1324.92	1347.21
11.0671	896.971	1333.81	906.682	856.09	860.17	826.296	823.148	805.148	757.592	796.952	784.762	783.682	788.949	773.714	790.662	798.109	814.354	893.167	980.039	1182.2	1407.35	1454.33	1421.27	1445.37	1471.61	1442.27	1501.95	1481.23	1389.73	1525.94	1451.25	1460.57	1432.01	1404.66	1447.03
11.0801	913.867	1424.7	911.459	879.024	823.395	850	836.099	843.739	819.651	787.018	800.157	820.326	835.058	767.82	808.901	803.186	869.831	929.651	1004.03	1248.67	1473.82	1594.7	1539.76	1570.17	1567.83	1595.19	1597.87	1598.2	1577.33	1653.87	1561.95	1553.31	1539.92	1547.8	1593.49
11.0931	945.837	1450.36	889.669	935.033	857.727	866.749	842.276	879.309	861.393	833.313	834.174	835.495	846.862	832.763	833.014	847.738	874.425	946.091	1024.54	1334.92	1598.63	1687.21	1646.21	1736.58	1721.6	1750.88	1738.27	1761.6	1755.31	1734.3	1687.53	1730.25	1703.79	1726.41	1755.83
11.1061	934.487	1552.38	934.968	904.882	910.85	900.118	865.936	874.55	885.111	859.607	885.015	863.558	866.211	906.536	882.772	914.715	900.904	952.865	1077.41	1449.27	1819.68	1838.38	1803.27	1891.73	1931.35	1861.9	1885.48	1908.08	1907.93	1851.37	1870.88	1903.33	1912.76	1872.51	1911.91
11.1191	987.289	1728.19	955.721	907.749	928.076	899.606	884.558	915.797	896.21	879.036	925.394	908.337	916.057	909.759	908.191	957.914	959.124	1020.57	1171.05	1568.88	1924.35	2045.36	2050.98	2068.52	2116.13	2064.03	2086.91	2074.93	2075.34	2076.19	2112.95	2038.81	2060.73	1969.68	2084.59
11.1321	994.003	1963.15	972.226	946.882	940.081	916.067	904.131	954.757	934.121	967.431	952.37	920.431	944.33	953.821	963.023	959.922	1004.27	1102.64	1276.78	1646.33	2052.87	2189.58	2234.97	2294.68	2344.05	2291.65	2279.5	2274.12	2296.02	2284.37	2301.09	2302.71	2281.24	2218.12	2233.06
11.1451	1029.53	2156.37	1005.17	981.233	938.333	986.45	1019.5	970.45	943.217	1016.02	984.217	969.017	996.05	1007.22	1013.32	1011.77	1065.85	1172	1357.65	1788.05	2250.87	2382.93	2416.85	2492.75	2561.3	2545.82	2536.99	2514.82	2534.15	2457.84	2518.73	2574.32	2520.9	2550.15	2542.27
11.1581	1043.28	2395.99	1053	977.018	995.252	1005.63	1054.31	984.515	1019.37	1063.87	1019.06	1048.15	1046.66	1027.64	1076.47	1062.3	1125.88	1194.09	1465.15	1951.53	2522.65	2588.56	2689.45	2804.32	2847.25	2815.05	2843.62	2816.87	2827.28	2802.83	2818.24	2814.77	2815.58	2828.65	2864.01
11.1711	1087.53	2635.6	1061.9	1021.19	1087.66	1011.65	1018.93	1065.72	1115.6	1075.23	1110.75	1103.52	1086.95	1096.54	1135.98	1134.09	1200.71	1298.32	1618.03	2075.81	2836.98	2931.2	3021.33	3130.94	3157.73	3150.45	3142.68	3205.96	3201.57	3192.19	3136.84	3120.46	3116.15	3067.09	3176.82
11.1841	1142.84	2878.79	1099.93	1050.11	1083.89	1078.72	1107.84	1119.29	1193.05	1143.89	1180.77	1127.54	1158.16	1197.23	1194.71	1205.34	1334.53	1449.38	1731.7	2416.51	3219.18	3324.63	3368.31	3533.31	3549.79	3612.06	3601.31	3636.56	3521.51	3630.63	3536.26	3589.63	3487.34	3541.77	3660.41
11.1971	1166.84	3261.53	1139.23	1132.45	1146.44	1193.81	1196.4	1227.5	1233.25	1197.3	1235.5	1219.27	1292.33	1293.49	1286.25	1348.76	1416.83	1567.04	1855.64	2651.44	3613.5	3679.57	3766.58	4007.78	4063.03	4076.95	4085.47	4113.92	4056.2	4014.93	4072.2	4082.55	3967.35	3976.31	4096.42
11.2101	1296.38	3770.58	1178.74	1212.72	1264.02	1275.41	1248.69	1303.7	1286.17	1307.04	1329.06	1316.05	1409.96	1433.71	1361.87	1462.2	1507.13	1763.98	2072.67	3053.08	4061.62	4229.43	4248.16	4477.98	4568.79	4661.33	4597.81	4645.1	4616.94	4664.94	4574.99	4581.88	4634.46	4525.79	4577.57
11.2231	1385.69	4159.23	1321.14	1348.37	1306	1320.26	1340.43	1394.8	1394.26	1410.49	1463.43	1465.14	1487.77	1516.26	1534.31	1639.91	1686.6	1925.06	2391.8	3519.63	4620.34	4865.25	4883.62	5112.83	5259.45	5204.65	5282.43	5278.8	5334.17	5348.8	5288.65	5313.6	5298.57	5225.25	5328.97
11.2361	1411.63	4832.21	1392.41	1477.36	1385.4	1435.84	1507.29	1512.61	1545.72	1522.1	1597.78	1646.59	1640.72	1608.02	1712.24	1829.03	1936.35	2174.31	2700.88	3912.57	5267.05	5642.2	5815.19	5861.47	6080.44	6025.79	6043.95	6105.69	6132.4	6113.06	6153.27	6153.64	6091.76	6131.87	6079.87
11.2491	1545.41	5599.94	1520.83	1542.29	1574.81	1595.7	1609.51	1665.46	1724.78	1694.26	1838.27	1795.49	1838.76	1867.93	1951.64	2009.92	2176.49	2458.29	3160.99	4627.21	6139.11	6486.58	6927.41	6864.95	7093.58	7182.02	7067.29	7151.46	7022.56	7109.85	7052.67	7133.07	7183.14	7174.63	7096.92
11.2621	1695.79	6551.84	1680.11	1671.61	1691.92	1778.79	1795.15	1854.61	1897.11	1959.02	2028.84	1978.98	2080.53	2122.48	2143.72	2255.26	2476.58	2869.22	3565.01	5427.58	7295.84	7534.64	7927.22	8035.65	8443	8422.95	8316.99	8396.64	8197.33	8376.9	8356.56	8350.28	8434.47	8349.64	8439.66
11.2751	1857.75	7689.37	1862.18	1851.71	1858.76	1945.02	1972.8	2044.23	2168.2	2201.45	2234.28	2271.93	2357.15	2389.93	2526.72	2593.2	2896.68	3325.42	4122.56	6280.67	8526.92	8985.74	9347.19	9597.61	9900.36	9896.8	10009.6	9964.9	9847.9	10115.9	9941.58	9887.45	9953.35	9906.16	10064.1
11.2881	2022.69	8959.34	2026.77	2053.26	2159.24	2237.31	2237.24	2363.88	2552.56	2477.16	2551.86	2652.08	2684.08	2763.44	2973.2	3004.8	3380.24	3864.37	4816.95	7354.37	10108	10586	11073.4	11340.8	11720.5	11862.3	11758.8	12005.2	11893.9	11884.5	11780.6	11723.9	11628.9	11907.8	11899.6
11.3011	2339.14	10411.8	2275.25	2343.37	2490.41	2519.28	2564.74	2751.63	2897.09	2874.31	2975.62	3059.31	3135.18	3181.47	3252.96	3499.56	3682.45	4270.83	5348.62	8297.31	11744.3	12524	12738.8	13572.9	13984.8	14094.6	14061	13944.4	13959.5	13941.7	13962.6	13740.5	13735.4	13878.7	13891.5
11.3141	2633.51	11100	2600.07	2641.77	2698.39	2836.76	2913.93	3061.61	3241.6	3319.14	3313.7	3255.09	3468.18	3479.24	3495.65	3685.04	3812.76	4262.75	5358.57	8326.24	12744.1	13612.6	14452.6	15114.7	15977.6	15931.1	15663.3	15763.4	15978.2	15750.5	15912.4	15731.1	15916.3	15871	15663.3
11.3271	3026.22	10305.1	2956.8	3054.42	3080.19	3215.22	3197.47	3282.33	3370.34	3337.25	3304.54	3327.34	3345.39	3343.83	3269.47	3445.79	3447.52	3564.41	4631.98	7434.59	12452.1	13838.1	14912.1	15605.7	16601.9	16433.1	16368.9	16472.6	16826	16613.8	16684.3	16724.2	16579.3	16983.8	16692.7
11.3401	3326.16	8302.96	3189.51	3249.02	3295.68	3352.63	3206.56	3178.03	3071.46	3060.49	2956.7	2901.68	2846.58	2851.99	2853.51	2783.36	2720.98	2875.95	3478.69	5723.18	10316.4	11734	13166.6	13996.2	15217.4	15063.7	15046.3	15231.9	15264.5	15293.6	15646	15498.9	15729	15656	15632.7
11.3531	3130.52	6051.96	3259.31	3198.15	3100.3	2901.52	2798.93	2633.09	2476.88	2466.93	2392.83	2232.36	2205.51	2161.36	2168.04	2109.57	2008.67	2132.88	2531.46	4087.55	7622.63	9001.46	10131.4	10708.3	12005.5	11838.3	12147.8	11891.7	12337.7	12112	12258.8	12631	12523.6	12405.2	12730.5
11.3661	2648.54	4056.12	2872.05	2745.18	2540.75	2414.07	2192.83	2073.61	1906.79	1808.67	1734.29	1688.93	1572.69	1605.34	1539.82	1508.88	1415.94	1445.73	1703.88	2748.3	5168.12	6065.88	7143.93	7586.49	8601.44	8572.57	8773	8597.68	8789.73	8872.84	8985.05	9329.96	8932.22	9116.67	9211.97
11.3791	2035.21	2497.2	2311.76	2095.63	1998.58	1772.53	1652.97	1516.69	1377.27	1344.57	1314.44	1215.24	1219.55	1152.34	1053.76	1111.36	1110.76	1085.35	1135.49	1817.92	3293.53	3893.79	4418.78	4632.11	5462.12	5335.77	5615.86	5401.63	5682.44	5758.18	5939.33	6135.46	5953.42	5935.7	5975.93
11.3921	1598.04	1755.72	1804.46	1635.29	1476.97	1345.28	1238.43	1081.58	1079.16	984.345	1024.5	977.391	950.597	917.931	862.053	943.73	880.213	884.517	962.439	1291.47	2050.49	2486.1	2743.95	2865.16	3293.43	3330.6	3496.07	3378.56	3545.34	3482.05	3574.72	3663.64	3665.82	3703.41	3676.41
11.4051	1299.54	1309.89	1353.46	1169.82	1069.02	989.621	990.02	886.015	938.705	797.798	812.507	863.576	830.251	795.473	826.631	759.207	763.163	815.271	897.522	1097.76	1558.51	1701.4	1869.09	1948.47	2090.86	2261.6	2282.14	2209.68	2253.84	2304.83	2336.46	2365.26	2356.53	2419.01	2389.88
11.4181	1048.16	1132.22	1146.86	974.744	913.827	861.625	830.17	816.617	838.119	762.249	780.191	750.26	761.534	790.119	713.625	715.567	742.433	771.986	793.426	979.83	1242.12	1305.59	1365.07	1468.73	1503.18	1527.2	1558.77	1595.64	1691.1	1649.76	1649.63	1639.19	1694.36	1747.58	1708.97
11.4311	1023.85	1016.28	1003.47	910.671	866.64	870.671	743.755	794.049	770.804	783.392	781.933	705.853	730.836	715.229	727.394	707.966	740.786	708.066	768.821	819.147	1057.77	1141.21	1183.88	1217.11	1315.11	1200.06	1236.33	1268.72	1287.68	1281.93	1293.46	1283	1342.22	1305.08	1316.42
11.4441	940.265	914.815	903.639	866.4	894.162	822.95	768.469	760.277	811.97	729.346	710.035	727.754	705.516	699.442	726.223	672.681	689.992	724.612	808.4	798.219	1009.45	1015.6	1020.19	1034.53	1088.95	1047.37	1155.65	1081.3	1118.3	1088.98	1139.5	1159.11	1093.53	1189.87	1177.23
11.4571	937.424	880.665	869.393	818.45	828.188	739.764	762.607	695.319	690.749	701.607	730.686	685.335	650.257	698.974	679.749	688.743	658.607	698.586	759.9	846.974	912.335	921.775	946.23	932.288	1092.9	978.215	1040.2	967.859	1005.57	994.194	1014.09	1012.86	963.743	1026.07	1020.68
11.4701	874.196	859.923	872.285	811.726	758.559	736.863	756.285	745.314	719.501	697.137	723.775	699.01	665.549	640.069	709.187	672.01	659.283	683.304	741.236	786.902	918.394	839.127	898.569	875.902	902.079	965.912	936.108	927.089	971.579	967.579	930.736	973.873	943.785	934.235	963.619
11.4831	900.185	789.239	845.537	808.176	739.998	735.646	731.944	735.765	676.461	698.824	679.178	670.944	671.826	644.111	667.244	646.702	728.828	699.357	667.108	772.822	790.406	865.359	851.765	861.998	874.591	919.129	917.955	873.648	898.117	891.887	896.596	941.772	872.061	948.828	878.467
11.4961	836.708	761.146	793.463	810.171	757.512	744.927	714.415	730.83	746.049	696.975	665.025	657.755	652.512	689.903	609.39	674.098	692.927	671.781	731.732	783.952	829.244	820.074	845.366	874.147	852.488	843.195	821.829	867.22	899.366	858.098	842.927	888.634	857.536	914.878	905.121
11.5091	792.622	762.679	859.757	793.65	787.622	724	701.796	707.806	707.262	715.184	647.632	729.058	644.632	612.447	658.175	674.563	672.35	648.272	706.456	742.096	829.338	764.67	794.039	797.679	863.67	883.358	838.738	852	884.747	858.33	859.835	862.194	868.272	930.291	962.115
11.5221	810.69	730.926	828.161	785.376	800.773	724.723	674.169	703.607	689.694	695.405	687.132	681.521	684.45	673.463	709.917	640.215	680.798	655.723	692.971	699.512	716.574	804.698	794.942	764.074	903.409	817.364	856.942	854.169	829.492	818.562	831.318	866.537	875.231	888.289	867.388
11.5351	899.518	762.722	800.627	797.335	726.456	748.639	746.81	724.475	712.582	708.715	659.235	698.449	665.981	689.494	640.684	680.867	673.487	680.095	692.247	849.176	802.487	760.981	792.506	734.026	850.285	797.444	854.544	925.822	846.228	869.651	843.045	851.722	882.677	897.639	913.449
11.5481	823.163	799.101	832.673	763.318	750.236	730.254	736.501	748.837	691.118	694.4	722.619	670.527	665.127	714.437	676.109	674.154	647.418	685.073	705.309	755.463	775.655	760.209	766.809	786.755	864.737	871.128	830.818	864.301	857.864	800.463	896.7	888.791	865.964	878.855	885.236
11.5611	840.985	701.083	797.03	797.971	775.978	757.976	682.046	731.015	703.989	737.963	681.035	727.951	678.988	653.052	687.99	690.986	692.961	692.993	738.971	805.957	738.032	782.981	746.018	760.023	836.024	776.081	811.017	788.065	843.013	850.957	864.028	866.019	862.003	863.013	910.978
11.5741	893.429	747.494	823.709	834.602	797.763	778.774	686.946	758.699	701.032	691.506	738.376	663.7	671.086	649.043	710.752	629.667	670.248	681.129	674.7	726.861	705.355	735.517	728.194	733.291	799.398	757.205	726.915	789.978	792.549	771.861	798.71	789.829	887.72	897.623	859.56
11.5871	844.055	737.228	806.372	789.952	736.303	753.538	754.573	657.151	701.979	643.014	673.386	692.379	715.069	661.731	610.131	663.276	670.979	680.021	661.269	734.814	720.669	745.772	686.869	658.572	748.076	752.103	738.731	699.903	817.462	763.165	787.228	812.504	802.8	889.186	821.786
11.6001	823.612	693.377	816.663	788.031	767.959	737.49	755.031	684.082	658.377	703.072	696.235	657.133	693.704	654.245	611.878	656.245	644.826	648.979	708.5	668.112	700.643	649.061	665.643	664.755	693.683	675.418	688.592	688.306	684.224	739.735	735.622	741.265	755.439	787.214	805.49
11.6131	811.486	688.162	821.797	813.906	794.906	749.473	682.08	650.459	697.298	704.041	686.446	673.27	635.432	671.27	618.716	659.838	662.23	614.419	649.553	663.122	676.013	681.5	637.175	649.649	665.135	657.649	706.189	638.108	627.229	711.175	624.621	744.757	728.094	725.472	770.459
11.6261	752.128	670.908	724.197	787.463	725.734	741.454	697.041	701.225	688.555	650.825	658.463	654.06	636.798	656.807	641.789	668.546	585.137	665.225	640.353	688.638	646.514	676.353	652.142	655.647	631.715	675.041	599.701	638.849	656.335	662.523	640.89	671.885	642.49	688.816	706.33
11.6391	779.068	713.223	758.464	745.596	752.068	712.811	679.208	682.389	683.302	659.275	679.551	637.026	632.302	608.079	629.845	645.509	597.913	632.294	670.068	665.57	660.034	637.475	678.37	616.536	570.804	622.441	640.042	607.053	566.856	638.389	632.604	633.234	619.208	659.751	695.483
11.6521	755.898	726.227	795.399	761.594	736.336	672.882	718.907	672.633	647.671	647.914	649.39	672.258	640.367	659.852	613.195	636.562	599.93	622.562	666.422	652.844	678.664	632.211	613.991	540.554	598.61	582.742	630.914	592.914	620.501	557.046	582.726	641.227	577.093	602.218	614.116
11.6651	820.224	694.808	763.048	734.487	770.871	701.273	682.449	670.16	674.433	687.47	636.882	675	644.679	642.845	627.636	606.567	645.989	618.321	663.241	697.069	642.289	615.444	625.556	617.78	615.716	599.315	571.134	579.123	612.123	615.385	599.235	641.08	593.315	646.748	600.642
11.6781	781.417	708.377	769.099	762.935	733.056	709.459	736.321	667.27	666.082	662.794	653.287	621.318	664.107	602.786	624.451	635.845	630.893	655.304	637.524	679.163	695.411	642.206	608.803	573.138	586.065	610.099	591.476	603.476	561.868	550.941	621.927	554.564	526.761	594.589	599.09
11.6911	801.298	687.502	801.498	707.504	762.298	715.4	699.703	652.601	663.2	686.098	654.1	655.597	626.403	618.799	622.2	585.004	617.301	614.003	672.797	669.801	652.404	642.3	592.601	594.098	613.598	596.601	549.903	597.001	584.898	547.6	517.808	572.098	583.895	569.201	566.602
11.7041	794.21	673.43	793.43	725.03	746.42	726.68	689.66	618.07	683.47	624.919	671.8	672.46	620.22	588.07	631.79	647.531	608.88	621.46	657.42	679.68	675.48	647.34	621.26	607.68	548.469	541.599	569.03	548.829	539.939	554.23	575.421	558.98	584.77	569.67	522.949
11.7171	774.518	672	732.154	713.919	683.274	685.756	685.48	658.885	700.081	687.407	632.636	654.638	639.362	601.602	635.64	655.12	629.122	690.767	606.595	620.274	640.276	622.477	561.634	619.561	577.844	571.964	542.077	564.122	551.602	546.199	552.317	570.201	573.439	575.281	561.124
11.7301	785.923	688.533	779.691	741.586	733.301	695.663	751.133	698.937	692.428	681.337	651.365	649.389	621.986	650.119	595.102	583.646	643.312	622.555	623.495	643.326	635.87	603.337	612.171	592.284	600.403	567.428	546.702	548.726	588.807	558.053	565.403	558.947	557.207	517.699	578.312
11.7431	804.345	671.214	748.429	793.314	708.45	686.817	687.019	698.839	684.118	624.805	652.419	621.472	643.087	626.031	598.463	594.506	591.665	620.463	629.581	676.388	681.593	595.839	617.559	537.245	544.503	559.118	565.205	528.795	566.472	541.075	545.634	569.904	568.764	532.227	586.882
11.7561	855.468	653.544	753.054	729.573	731.061	685	685.204	679.293	614.124	640.659	616.286	622.952	622.341	660.115	595.748	660.924	635.72	588.837	641.905	669.946	645.634	616.258	583.837	585.972	560.51	548.646	558.646	569.366	573.905	530.347	578.564	575.401	599.911	519.844	546.334
11.7691	793.406	651.84	744.915	714.479	706.586	687.521	675.234	611.289	636.456	659.287	613.362	608.873	637.329	606.491	616.85	599.726	640.798	637.626	634.756	732.711	659.85	598.99	578.84	583.394	565.84	591.541	575.489	525.736	525.576	544.968	544.661	557.511	561.299	545.574	551.606
11.7821	805.745	636.221	774.558	682.442	722.592	721.219	681.305	656.303	679.541	653.695	658.015	647.524	607.781	660.608	616.848	635.829	620.899	622.255	643.796	642.021	633.272	589.187	606.406	575.187	581.779	554.324	581.491	549.219	526.796	568.762	522.882	561.474	518.12	554.322	535.729
11.7951	782.281	623.153	770.333	750.671	696.639	692.716	697.77	668	626.279	652	639.922	644.512	596.897	619.843	620.103	579.535	649.822	601.409	656.667	667.772	636.847	607.693	568.511	547.742	563.666	599.977	568.871	526.46	543.77	557.409	524.923	581.873	523.308	496.74	537.744
11.8081	806.804	650.993	778.538	719.983	709.455	681.757	724.508	645.302	651.91	646.326	610.492	616.87	617.076	630.698	600.734	625.798	618.9	622.319	678.455	682.053	633.326	630.645	588.993	581.721	564.674	544.717	554.651	558.91	539.704	520.764	548.698	566.545	513.03	534.259	530.894
11.8211	770.762	627.573	784.203	719.409	708.395	692.21	676.352	659.217	694.63	624.181	621.815	639.025	628.406	649.612	564.772	603.167	606.797	635.206	612.537	704.619	640.808	605.374	563.171	553.367	541.178	545.014	560.808	543.979	546.808	533.819	537.986	533.174	543.63	516.374	551.42
11.8341	795.586	656.376	791.326	722	719.653	698.954	735.753	675.071	711.699	631.653	635.489	630.975	613.393	605.553	569.653	628.795	624.188	628.301	593.418	681.532	672.259	604.326	623.008	577.213	557.142	518.159	549.557	503.996	571.933	531.092	536.372	527.582	551.209	542.213	529.322
11.8471	832.33	651.944	782.068	718.096	754.235	739.043	722.984	655.355	668.71	642.028	631.753	598.889	643.358	593	610.482	610.67	627.438	629.123	598.466	644.327	662.04	582.574	591.805	592.247	532.546	570.908	546	528.577	581.123	539.151	502.642	530.343	541.63	524.451	543.864
11.8601	828.436	627.955	751.246	732.419	735.246	696.805	681.62	642.062	676.045	651.709	667.005	654.988	632.955	623.067	638.732	599.145	601.559	656.983	599.229	615.955	621.537	593.732	572.603	598.626	502.414	566.414	560.648	553.419	518.012	555.106	515.357	527.916	501.224	551.693	513.766
11.8731	778.578	633.415	793.227	737.761	694.276	702.309	665.912	631.629	666.019	615.949	661.258	637.471	642.981	615.258	628.78	620.07	647.272	615.534	594.434	638.919	636.875	592.912	604.485	575.647	558.404	536.408	523.905	555.717	505.849	557.478	531.132	514.824	540.989	539.169	493.107
11.8861	834.603	668.546	805.245	742.507	737.328	731.533	684.28	642.52	670.764	623.529	634.218	614.733	615.703	613.755	607.476	614.231	636.96	628.542	571.218	693.817	657.769	614.284	571.436	567.249	590.018	512.476	539.542	537.725	534.289	539.725	527.24	509.498	506.676	514.725	506.524
11.8991	808.341	621.929	788.435	746.224	746.106	717.506	678.4	622.541	628.788	640.376	643.306	628.047	621.306	615.741	582.729	612.965	627.259	606.129	614.4	679.353	636.8	599.023	622.224	554.4	573.988	532.2	537.141	560.906	513.353	552.529	494.612	526.047	515.2	531.235	549.059
11.9121	777.106	667.082	749.362	741.15	741.537	681.481	676.194	641.788	622.506	619.137	663.625	642.044	613.106	628.431	610.369	621.313	585.318	652.038	644.431	661.687	641.163	590.269	625.987	595.338	559.687	587.8	528.612	564.419	546.875	511.468	527.875	513.719	506.45	521.45	526.9
11.9251	821.772	667.196	812.019	741.885	722.245	699.132	709.46	692.395	633.213	651.837	669.721	624.081	662.1	604.147	612.18	602.36	593.083	632.605	641.065	668.377	614.983	608.033	588.704	554.293	593.067	591.295	552.247	542.524	544.967	527.181	538.951	519.984	553.379	515	485.868
11.9381	791.201	655.154	809.698	740.154	736.342	717.826	722.711	641.127	627.463	645.946	675.691	660.819	589.805	629.282	608.711	588.309	633.302	619.134	613.101	707.571	607.98	600.772	599.054	571.839	576.409	540.47	576.228	550.651	526.617	543.557	500.718	507.215	512.819	527.094	509.859
11.9511	791.343	664.522	776.657	737.597	752.716	688.03	685.12	656.791	655.567	646.119	654.149	647.433	597.597	642.597	633.552	573.373	634.075	638.239	620.537	664.478	599.478	599.91	650.791	576.075	586.448	540.239	548.329	540.866	533.224	556.224	542.821	539.283	520.268	496.224	521.896
11.9641	813.831	679.374	782.523	749.448	720.73	718.26	668.308	681.916	643.412	631.328	655.065	627.084	623.224	602.581	630.169	543.795	633.841	587.217	650.822	660.747	622.663	621.364	640.646	583.448	551.74	585.345	529.851	538.841	553.906	572.757	534.496	538.019	540.224	503.13	496.795
11.9771	788.644	633.558	782.865	728.416	747.262	711.416	687.086	652.963	669.49	648.221	666.135	612.412	643.723	589.772	624.682	586.168	614.187	585.539	672.588	665.91	631.592	573.424	613.004	539.922	533.363	589.049	534.816	544.408	567.816	569.139	517.273	519.775	539.592	542.992	512.584
11.9901	792.136	614.03	782.687	730.778	767.672	686.909	706.076	670.914	660.131	660.672	642.803	633.869	614.384	624.243	611.566	614.359	585.192	631.93	641.727	641.161	628.657	573.869	589.207	557.975	552.136	560.161	531.955	543.313	557.566	515.293	527.419	513.657	518.52	574.465	506.864
12.0031	789.088	647.105	776.058	721.455	756.088	731.959	701.073	639.35	664.869	686.81	648.53	627.808	608.574	627.426	601.691	610.706	577.985	650.985	649.148	641.251	651.825	615.457	564.455	543.586	550.411	523.19	554.148	544.647	539.749	525.414	538.294	517.633	522.236	524.1	480.793
12.0161	796.689	651.918	768.089	745.594	712.843	698.679	675.792	640.423	673.348	655.672	656.044	646.683	619.563	603.399	622.164	594.311	576.392	592.027	633.317	633.311	650.311	624.785	584.031	537.082	545	545.853	541.577	520.577	556.816	561.253	534.481	518.696	515.962	507.038	528.061
12.0291	813.629	647.284	771.136	758.506	716.11	717.714	665.642	639.235	677.494	634.568	663.345	638.248	643.185	624.814	609.606	591.494	592.975	608.147	635.975	655.53	619.248	611.087	579.099	574.456	540.506	570.136	544.691	525.617	561.297	545.964	550.901	519.926	521.839	514	534.89
12.0421	808.887	635.991	767.68	751.576	722.68	722.615	676.745	670.186	690.745	673.29	642.087	625	612.654	626.831	594.104	624.97	599.208	645.113	633.359	644.823	638.866	618.273	605.29	576.831	538.632	569.84	552.736	532.84	556.368	523.784	547.463	525.424	535.32	511.472	504.303
12.0551	836.594	642.064	792.617	744.023	711.535	692.203	679.267	688.023	690.157	664.517	620.779	611.936	602.931	618	611.041	625.581	587.668	632.337	611.691	672.548	633.738	618.535	595.894	566.134	548.954	552.447	537.691	550.908	533.604	561.304	509.761	504.36	517.848	519.332	518.884
12.0681	847.205	649.388	763.474	751.407	699.654	681.388	699.651	678.878	664.573	687.017	613.939	622.978	601.593	633.917	602.41	620.51	593.632	631.407	592.593	671.452	635.529	632.978	570.266	576.632	556.837	545.449	543.08	546.471	567.751	555.166	509.141	516.936	500.715	508.471	522.368
12.0811	830.159	656.227	752.67	762.216	710.057	672.568	704.364	665.966	627.512	675.057	639.704	653.67	599.818	648.216	608.068	598.103	596.182	641.614	616.113	639.546	624.921	611.875	570.818	552.682	553.182	554.227	526.705	539.614	538.978	533.795	520.602	523.159	513.659	486.557	527.648
12.0941	817.077	673.439	747.822	751.968	717.631	716.757	682.599	665.923	651.687	623.937	644.968	656.523	614.255	651.592	603.414	611.802	594.185	615.568	646.07	616.376	638.84	610.732	593.547	569.91	561.255	579.14	540.802	527.784	518.363	530.631	517.446	505.93	521.038	498.547	534.815
12.1071	814.165	658.121	773.275	727.857	681.055	700.912	694.714	667.67	653.956	621.143	650.561	647.088	631.319	635.692	626.945	598.055	621.209	613.473	650.088	646.605	640.527	604.033	594.187	583.187	538.132	546.989	533.461	530.231	529.835	537.154	552.857	503.659	506.769	494.527	520.022
12.1201	797.825	658.747	775.383	746.197	700.082	679.885	701.84	675.16	642.87	603.948	638.673	621.528	609.375	608.543	593.605	592.465	631.413	647.755	644.565	664.695	630.862	601.022	587.29	567.13	530.885	527.167	531.32	525.26	548.465	525.253	547.368	532.762	508.305	502.61	505.42
12.1331	790.626	668.062	775.565	758.436	710.497	699.439	673.622	673.561	663.752	622.943	635.502	649.006	617.254	625.129	574.191	616.564	617.687	644.872	632.999	646.874	664.504	608.312	607.002	587.316	561.128	519.56	552.313	538.628	530.371	516.501	532.001	544.124	517.688	518	509.876
12.1461	816.001	654.5	752.972	722.262	719.527	693.842	683.527	677.5	652.789	669.474	660.922	665.762	628.947	625.999	585.815	609.631	610.895	642.711	640.922	648.948	625.997	613.632	587.841	589.868	555.552	527.001	536.446	549.815	514.948	562.554	535.684	539.658	527.842	540.106	513.237
12.1591	806.406	617.778	727.885	724.508	730.688	682.915	721.282	664.291	651.91	664.633	671.372	653.171	649.85	629.081	597.91	627.85	615.427	657.885	643.774	670.026	613.534	602.718	543.633	578.171	559.624	540.201	545.594	544.543	550.679	565.522	534.628	544.799	508.406	539.004	515.342
12.1721	778.139	643.551	749.05	733.213	723.066	702.78	718.483	678.501	654.213	656.394	667.869	670.984	648.892	642.803	625.787	615.171	589.63	644.95	661.575	674.073	654.525	605.517	576.953	567.745	552.491	558.312	563.205	524.753	558.549	543.262	526.409	532.016	512.64	543.247	519.533
12.1851	778.752	658.764	770.275	743.961	745.961	753.942	704.523	694.451	637.771	671.412	635.15	649.444	640.641	660.393	622.882	601.347	576.595	645.687	662.039	663.817	655.725	632.026	594.424	577.393	538.843	561.313	549.588	521.118	562.255	546.477	522.183	510.157	527.111	543.745	500.13
12.1981	796.311	616.585	776	741.942	737.274	752.709	703.974	687.104	655.57	695.389	628.545	633.928	638.098	634.372	635.135	630.285	609.006	623.579	643.539	653.331	653.078	638.383	564.306	567.787	562.928	539.306	549.72	555.545	577.487	567.032	538.311	513.772	526.694	529.539	495.337
12.2111	814.54	610.558	793.606	723.012	753.262	700.866	694.951	684.963	676.497	677.302	661.576	628.369	603.884	599.043	629.32	627.921	621.963	622.704	653.552	633.418	660.024	629.976	557.503	592.31	594.594	523.951	554.982	567.951	570.963	577.442	541.448	560.722	534	546.091	544.722
12.2241	821.493	657.477	822.342	726.972	766.413	687.383	683.055	668.151	690.794	671.629	663.151	625.739	615.573	603.534	606.411	615.493	613.534	636.768	656.083	651.067	648.713	636.849	568.356	602.071	587.316	533.752	579.615	559.014	556.617	554.686	536.945	573.33	546.821	564.452	542.537
12.2371	814.269	664.109	804.525	742.53	750.979	708.563	692.046	667.147	681.84	677.256	653.45	652.248	633.954	598.584	645.857	614.067	612.45	622.798	655.315	680.584	658.126	630.605	600.744	553.718	551.437	558.282	598.336	543.021	566.362	558.878	540.034	548.517	562.899	558.336	530.059
12.2501	812.626	644.672	768.267	748.954	760.374	711.588	681.39	660.962	653.16	640.275	677.244	672.778	645.557	608.778	646.451	599.695	626.305	628.527	661.947	665.222	683.107	618.153	610.275	583.442	566.397	547.016	571.909	548.297	575.115	558.122	540.42	537.115	568.366	534.748	540.542
12.2631	793.589	686.021	776.437	744.634	750.683	727.801	660.024	639.683	669.924	651.411	677.442	657.809	656.393	632.267	618.194	602.681	662.241	623.83	652.806	671.851	674.513	637.047	617.241	618.903	581.783	576.579	571.607	568.757	568.097	533.22	541.537	544.461	569.61	548.728	543.168
12.2761	794.287	694.142	793.36	746.373	741.199	731.887	677.429	646.522	687.559	670.664	652.627	646.218	639.174	647.081	622.292	603.409	655.806	633.056	653.696	696.453	654.757	656.895	631.664	617.534	567.534	611.328	595.174	579.51	581.255	545.417	540.547	550.676	558.025	579.279	560.478
12.2891	832	684.966	795.444	757.523	764.046	717.958	708.184	661.548	674.347	651.678	658.331	665.017	647.879	640.912	624.531	597.853	614.339	663.749	652.59	682.364	666.167	654.243	619.331	627.879	595.619	582.669	584.808	591.678	574.921	557.791	538.669	533.218	551.322	567.13	584.037
12.3021	808.586	708.469	795.133	785.672	804.734	701.376	735.336	678.574	677.707	659.308	637.887	641.559	667.441	640.441	626.426	616.832	603.195	655.852	664.085	656.629	701.168	651.105	611.028	626.629	603.188	586.203	564.398	593.672	577.246	569.078	569.085	545.972	563.637	552.531	604.586
12.3151	788.592	716.813	807.981	782.595	775.649	688.095	725.324	703.05	694.695	663.595	642.469	627.389	662.122	645.29	618.473	629.676	620.538	643.336	656.008	649.118	694.679	669.779	626.809	630.134	601.844	617.149	562.271	602.458	585.088	605.863	612.271	574.252	584.557	570.878	580.779
12.3281	819.963	718.276	800.934	757.208	735.069	747.724	712.275	716.896	676.727	659.308	691.724	665.927	642.171	638.757	641.999	651	644.347	666.035	626.892	660.689	705.583	667.415	666.414	647.586	633.69	664.067	571.861	599.827	582.825	609.174	636.756	592.518	618.308	600.345	596.62
12.3411	828.655	711.385	778.134	730.828	738	759.057	717.135	703.636	669.402	689.076	708.711	683.714	658.404	633.809	642.847	642.924	626.211	657.789	688.461	689.557	739	659.884	677.499	651.846	617.289	663.405	603.999	601.808	626.884	597.865	643.963	605.153	640	592.75	598.731
12.3541	841.451	720.817	793.879	730.785	731.698	745.154	705.031	687.847	702.969	697.849	679.914	658.301	656.243	628.422	624.908	642.817	626.031	646.153	702.333	710.061	748.06	700.179	686.698	672.786	627.967	626.304	647.605	608.121	623.456	617.06	607	636.878	626.214	594.454	595.484
12.3671	870.274	743.992	777.169	771.616	731.215	722.287	708.528	689.561	707.92	696.456	619.751	674.561	660.063	657.169	633.616	671.751	619.16	644.055	689.801	705.536	733.97	755.823	678.536	694.384	670.232	646.334	674.679	628.287	613.359	660.566	628.887	642.472	617.671	627.815	616.983
12.3801	847.329	774.069	786.939	760.527	754.603	737.885	710.397	691.565	705.389	703.87	651.588	664.97	678.237	661.703	647.214	684.885	635.817	684.077	689.672	734.932	707.703	764.534	691.848	700.237	688.077	677.794	672.786	679.046	642.115	706.504	658.015	634.992	656.329	651.641	638.611
12.3931	840.495	794.614	816.804	760.114	767.908	730.636	726.223	733.185	686.533	704.815	723.337	700.293	677.533	687.174	662.989	675.451	673.636	710.902	731.897	774.174	739.364	752.56	739.13	723.565	732.016	663.929	667.571	720.44	666.842	713.467	661.837	644.005	692.462	666.853	633.435
12.4061	783.147	763.875	809.626	794.25	776.272	733.188	750.309	739.834	676.376	694.27	755.348	706.102	686.503	680.896	653.605	668.166	686.814	702.708	717.063	762.937	757.002	797.566	776.186	738.728	726.434	703.106	693.978	714.043	704.376	720.082	675.374	658.438	710.855	703.499	634.566
12.4191	817.969	786.166	836.23	795.459	798.787	758.969	702.476	743.279	717.264	701.969	679.87	672.131	711.999	686.279	670.263	674.017	710.623	694.36	717.967	784.411	778.704	828.097	747.557	736.526	717.593	730.787	710.543	754.591	723.23	717.837	685.953	696.1	740.427	689.721	701.591
12.4321	854.997	850.043	825.591	813.093	798.644	775.935	728.053	745.35	753.607	734.985	712.669	692.371	706.774	684.003	704.724	694.331	724.718	699.405	733.721	816.629	785.074	811.721	772.765	797.424	787.985	747.028	758.988	782.31	737	742.985	755.037	744.006	763.994	705.371	748.368
12.4451	850.08	893.573	786.733	877.218	783.676	735.622	752.591	762.813	728.302	725.649	719.515	706.293	756.858	682.756	732.916	704.355	742.751	768.386	772.569	818.604	856.36	866.466	845.733	849.836	782.218	785.115	772.413	781.924	767.497	752.791	803.009	763.898	755.133	767.311	781.707
12.4581	849.347	922.226	830.589	871.532	790.234	751.581	737.089	781.089	756	738.637	740.121	705.387	731.468	720.976	728.782	723.597	709.113	786.693	776.855	873.371	914.75	908.573	893.363	868.452	830.315	837.065	833.984	829.04	832.573	807.21	848.282	808.008	775.194	838.71	807.46
12.4711	874.707	929.534	895.402	849.747	819.707	795.753	772.804	796.701	769.402	765.218	761.218	759.92	759.954	794.328	752.776	716.132	726.017	746.322	801.373	899.718	947.27	927.839	964.879	936.695	914.782	883.368	879.529	859.431	862.804	860.977	868.764	841.442	850.442	834.442	820.787
12.4841	912.778	962.643	920.107	855.793	859.546	838.125	832.821	803.16	806.778	778.019	769.009	779.179	744.749	747.43	752.564	739.27	775.768	805.608	861.508	968.893	979.188	984.333	1014.1	951.323	930.564	953.144	916.091	895.264	920.169	926.84	924.856	883.038	888.207	883.994	851.386
12.4971	925.013	993.163	898.312	827.536	878.291	842.305	837.973	782	816.451	803.709	788.404	793.39	741.231	783.099	799.278	775.596	780	827.013	849.946	986.702	1021.34	1057.49	1084.94	1001.1	990.092	1010.06	982.058	1022.52	939.475	955.404	921.468	933.278	944.655	951	923.184
12.5101	931.765	1091.7	896.589	857.298	869.878	833.771	856.901	796.841	829.682	808.55	808.649	833.543	786.122	808.03	805.55	773.49	784.397	830.741	879.282	1018.26	1112.81	1115.43	1141.27	1079.9	1049.71	1088.06	1053.52	1077.47	1035.46	993.238	1027.13	967.307	1026.65	990.85	1013.29
12.5231	981.563	1134.25	932.404	881.1	868.272	859.861	862.477	849.51	902.702	814.503	838.166	861.616	804.417	791.503	818.921	827.331	802.623	858.788	883.849	1093.42	1196.58	1139.91	1185.04	1220.34	1122.63	1155.83	1112.29	1147.17	1123.31	1067.05	1115.39	1069.82	1125.74	1108.19	1047.03
12.5361	999.55	1225.07	930.283	926.315	897.57	897.14	897.474	902.554	887.745	835.16	900.095	851.43	831.12	830.008	881.323	860.845	852.873	861.244	973.47	1150.73	1276.79	1277.09	1252.81	1282.67	1206.54	1217.14	1241.05	1234.61	1206.61	1152.16	1170.97	1165.61	1169.88	1165.46	1056.65
12.5491	1009.94	1333.04	1015.88	946.538	922.949	924.372	944.478	946.039	895.822	862.186	882.146	859.87	864.684	912.862	962.344	886.273	940.364	947.743	994.241	1194.56	1338.13	1430.69	1363.22	1364.12	1349.51	1326.24	1332.07	1267.4	1299.23	1247.82	1265.75	1242.79	1321.83	1250.91	1173.85
12.5621	1035.93	1435.27	1039.88	981.351	967.119	951.76	985.295	933.651	933.346	887.754	917.517	927.641	917.938	931.178	952.938	931.346	956.155	996.406	1088.69	1249.87	1432.33	1536.93	1488.68	1556.05	1452.75	1489.47	1396.92	1446.52	1424.99	1375.04	1379.39	1342.16	1417.04	1348.15	1379.1
12.5751	1091.68	1553.67	1061.25	1001.39	982.846	994.117	984.802	937.098	966.775	957.468	981.45	980.846	942.108	941.144	982.288	971.531	1062.65	1054.03	1145.7	1364.63	1586.05	1620.99	1654.72	1647.73	1573.63	1542.22	1550.56	1528.59	1486.36	1476.58	1543.12	1491.05	1537.82	1507.84	1507.4
12.5881	1106.27	1639.2	1074.81	1061.87	1059.08	1051.49	1009.95	1043.25	980.21	1032.41	1001.52	1056.65	1005.74	1020.99	1038.76	1017.68	1072.21	1164.65	1186.65	1496.48	1720.45	1731.12	1753.34	1788.54	1723.57	1678.52	1701.31	1712.79	1658.81	1618.59	1718.36	1704.77	1648.41	1589.46	1639.13
12.6011	1164.97	1790.67	1116.54	1135.63	1087.44	1055.86	1097.69	1123.69	1058.9	1095.77	1083.38	1079.13	1141.75	1077.55	1087.65	1122.07	1148.03	1243.17	1329.93	1617.85	1895.08	1975.13	1919.13	1979.32	1935.91	1899.87	1875.39	1870.59	1871.73	1849.21	1866.99	1832.29	1839.15	1780.83	1797.56
12.6141	1233.66	2015.55	1192.68	1174.86	1193.34	1107.49	1166.87	1137.49	1170.43	1187.62	1157.37	1200.98	1182.57	1131.84	1146.7	1205.49	1257.81	1317.55	1458.33	1765.4	2111	2174.44	2211.16	2233.22	2165.16	2125.04	2080.9	2095.28	2025.52	2071.98	2052.11	1969.57	2026.49	2021.54	2038.75
12.6271	1315.71	2213.68	1206.46	1215.7	1249.09	1193.98	1199.83	1269.31	1222.52	1229.95	1263.8	1391.83	1284.79	1281.29	1268.1	1277.14	1358.17	1428.43	1569.64	1988.87	2269.95	2359.58	2413.43	2520.6	2351.29	2437.36	2262.26	2354.11	2270.43	2299.94	2262.43	2172.96	2267.08	2220.63	2147.38
12.6401	1430.67	2473.75	1334.2	1323.42	1313.94	1355.46	1400.3	1325.1	1328.41	1321.2	1407.96	1443.25	1426.62	1371.75	1436.57	1383.3	1508.17	1582.55	1723.66	2091.22	2564.2	2644.83	2707.18	2771.53	2578.75	2653.9	2577.53	2644.52	2548.55	2569.75	2551.26	2484.46	2510.48	2603.76	2485.32
12.6531	1546.36	2761.04	1392.02	1492.12	1454.03	1494.55	1433.95	1476.88	1407.02	1538.41	1474.52	1502.71	1568.46	1510.12	1582.57	1575.84	1606.12	1717.11	1919.91	2379.02	2931.66	3012.46	3057.07	3133.18	2947.75	2989.26	2925.59	2854.66	2818.61	2919.87	2867.8	2834.63	2784.97	2776.66	2804.48
12.6661	1677.55	3075.6	1529.67	1547.47	1604.27	1614.96	1641.03	1612.2	1568.2	1641.22	1635.38	1626.94	1633.73	1597.11	1697.93	1735.45	1812.3	1944.36	2171.83	2707.67	3296.28	3529.85	3498.5	3612.42	3367.22	3390.94	3325.52	3351.58	3217.22	3223.82	3231.34	3204.35	3154.3	3132.87	3172.54
12.6791	1782.79	3512.44	1654.56	1692.38	1803.13	1764.92	1778.48	1826.33	1790.65	1834.31	1856.52	1778.17	1827.02	1889.15	1907.17	1918.17	2004.23	2171.58	2411.21	3130.4	3788.42	3905.67	3987.44	4042.54	3797.09	3792.36	3702.09	3784	3657.59	3581.59	3603.82	3592.36	3566.23	3590.65	3612.4
12.6921	2001.76	4019.46	1881.6	1947.6	1922.95	1976.99	1957.86	2006.09	2018.95	2049.77	2022.09	2070.14	2126.3	2163.59	2146.86	2242.45	2394.11	2422	2721.53	3544.5	4242.48	4412.91	4453.87	4574.57	4262.76	4402	4282.34	4315.87	4178.24	4232.26	4210.17	4082.8	4090.16	4095.4	4083.27
12.7051	2247.92	4701.52	2078.07	2145.58	2232.03	2211.8	2256.25	2298.65	2330.55	2367.18	2427.08	2366.75	2449.93	2390.66	2380.57	2489.04	2676.87	2752.75	3088.86	3977.18	4916.51	5218.29	5171.78	5251.6	5086.67	5110.3	5027.6	4929.41	4938.12	4801.95	4844.05	4822.1	4753.89	4641.5	4610.01
12.7181	2546.29	5385.74	2392.56	2465.34	2511.6	2522.98	2528.05	2481.05	2636.19	2679.63	2758.7	2726.44	2656.59	2782.55	2806.31	2911.32	3051.21	3254.89	3682.28	4670.99	5805.26	6030.3	6093.47	6130.32	5888.42	5805.07	5670.51	5731.47	5589.57	5638.61	5551.73	5551.3	5521.64	5319.75	5270.39
12.7311	2844.83	6392.97	2705.39	2749.01	2768.21	2928.8	2920.96	2922.05	2944.09	3020.31	3077.67	2985.35	3051.38	3072.39	3105.54	3336.89	3451.69	3758.34	4163.79	5493.18	6824.6	7058.03	7173.2	7247.55	6799.13	6718.02	6698.47	6685.55	6563.69	6635.13	6508.05	6366.91	6363.05	6391.58	6204.1
12.7441	3083.11	7398.95	2996.35	3128.19	3058.43	3217.03	3161.09	3231.98	3113.98	3285.35	3230.32	3343.83	3328.23	3372.78	3485.92	3446.43	3683.11	4158.06	4841.36	6353.38	8131.32	8372.36	8365.27	8333.59	7974.57	7953.81	7866.72	7667.99	7861.44	7739.16	7587.5	7575.83	7442.5	7425.26	7429.92
12.7571	2944.31	8790.13	2995.88	3114.64	3287.61	3293.41	3253.53	3189.7	3322.18	3277.29	3323.99	3331.22	3339.69	3438.01	3428.43	3510.66	3800.14	4150.13	5209.62	7289.61	9320.22	9638.31	9862.94	10027.3	9435.67	9576.94	9062.72	9321.02	9143.89	9068.22	8922.14	8938.11	8772.57	8827.81	8708.6
12.7701	2720.41	9792.13	2831.72	2916.41	2953.93	2878.04	2903.43	2910.61	2911.38	3028.82	3052.04	2980.41	3011.97	3023.62	3100.49	3218.25	3496.97	3929.38	5174.53	8053.05	10673.1	11402.9	11326.1	11826.8	11268.8	11204.6	10780	10951.2	10788.6	10744.5	10504.8	10406.4	10301.6	10287.4	10258.9
12.7831	2255.93	10917.3	2500.08	2462.07	2529.48	2512.82	2544.48	2498	2507.67	2647.02	2557.14	2531.39	2643.03	2599.66	2762.16	2766.9	2986.61	3512.44	4893.37	8469.9	12336.3	13070.2	13271.7	13547.5	13111	12976.5	12894.3	12760.7	12655.8	12677.9	12228.4	12395	11977.1	12344.4	12052.3
12.7961	1936.16	11376.1	2119.6	2112.09	2165.61	2115	2169.43	2185.36	2189.34	2222.53	2206.62	2254.73	2209.28	2296.81	2324.62	2323.27	2598.47	3005.29	4380.41	7991.39	13105	14282.4	14987.1	15053.7	14847.8	14947.8	14843.2	14971.2	14768.2	14559.5	14354.3	14199.4	14299.6	14270.7	14274.1
12.8091	1764.45	10695	1832.57	1870.21	1832.58	1837.74	1882.18	1884.05	1871.19	1925.41	1948.04	1991.7	1991.83	2000.4	2014.04	2202.89	2299.29	2635.31	3686.64	7247.03	13142.6	14722.6	15751.2	16182.7	16916.3	16814.4	16632.3	16594.2	16594.6	16506.5	16496.2	16018	16295.9	16160.2	16178.4
12.8221	1607.03	9297.78	1555.87	1665.12	1635.78	1625.32	1662.76	1741.08	1731.63	1808.28	1907.3	1824.09	1886.4	1807.89	1934.28	2041.55	2166.59	2483.58	3349.25	6197.41	11797.4	13617.7	14903.1	16460.8	17639.4	17172.4	17644.3	17973.4	17677.8	17576.6	17530.1	17592	17675.6	17702.3	17574.1
12.8351	1530.63	8002.02	1500.64	1539.11	1528.99	1558.35	1709.05	1719.49	1727.01	1741.28	1891.78	1881.76	1900.91	1914.28	1973.57	2165.12	2294.82	2636.21	3279.38	5461.84	9928.94	11645.5	13427.4	14720	17065.1	17138.8	17152.3	17528.4	17279.7	17413	17668	17557.7	17903.4	17747	18011.4
12.8481	1592.26	6898.74	1527.49	1617.21	1674.78	1682.19	1714.82	1812.76	1912.39	1900.39	1995.66	1984.7	2046.34	2074.41	2180.48	2317.38	2583.31	2869.14	3375.1	5055.97	8383.29	9857.45	11232.4	12684.5	14809.2	14550.5	15158.2	15244.2	15408.5	15661.8	15845	16228.8	16055.5	16145.3	16597.6
12.8611	1725.05	6121.9	1731.23	1689.36	1721.89	1811.48	1939.39	1975.34	2111.07	2100.25	2152.97	2145.54	2242.97	2333.67	2444.49	2459.26	2837.46	3288.6	3908.28	5051.93	7400.53	8415.41	9553.21	10480.1	12239.4	12345.6	12585.5	12557.5	12908.7	13066.2	13320.4	13574.2	13497	13810.3	13928.9
12.8741	1875.54	5679.34	1763.9	1884.41	1992.18	2022.36	2138.4	2167.42	2263.54	2422.03	2434.15	2651.47	2525.15	2572.28	2799.92	2924.59	3188.94	3659.88	4234.01	4755.9	6333.23	7044.15	8154.23	8488.03	9872.16	9995.11	10223.1	10194.1	10298.9	10374.1	10799.6	10888.1	10924.8	11000.5	11056.7
12.8871	2027.02	4999.87	2013.73	2019.24	2120.33	2161.19	2355.17	2511.5	2690.42	2711.23	2911.76	2946.16	3032.37	3002.38	3107.98	3284.31	3767.44	3871.25	4019.82	4391.75	5491.97	5814.04	6359.43	6719.07	7553.25	7332.75	7617.01	7765.69	7742.35	7703.84	8112.07	8224.75	8134.41	8270.61	8278.25
12.9001	2283.06	4321.65	2142.08	2180.28	2436.65	2609.56	2670.69	2803.29	3097.61	3101.96	3224.83	3331.09	3394.69	3480.95	3527.29	3495.18	3654.81	3598.44	3574.35	3718.62	4671.91	4955.69	5352.98	5335.79	5770.95	5719.89	5812.39	5798.24	5819.17	5795.78	5975.13	6024.61	5997.1	5975.8	6118.63
12.9131	2633.34	3420.01	2444.84	2599.91	2655.83	2931.45	3074.57	3223.98	3313.02	3549.16	3541.52	3496.69	3645.78	3600.33	3589.23	3470.98	3297.02	3052.28	2974.95	3062.69	3789.26	4132.23	4201.23	4351.27	4445.51	4325	4424.6	4424.98	4438.28	4472.34	4479.98	4616	4482.63	4522.44	4515.62
12.9261	2869.01	2805.08	2804.42	3041.92	3153.15	3343.12	3612.61	3674.54	3538.27	3496.99	3507.96	3388.08	3362.98	3248.84	3024.27	3018.15	2765.18	2456.74	2317.43	2455.12	2988.4	3207.04	3313.86	3421.04	3469.57	3420.29	3544.22	3439.92	3339	3470.73	3435.39	3529.4	3493.87	3402.81	3502.81
12.9391	3198.27	2191.62	3050.22	3341.43	3595.64	3660.38	3606.63	3540.52	3368.94	3111.25	3066.41	2849.62	2833.67	2737.51	2483.62	2475.99	2161.25	1909.93	1801.09	1935.41	2359.98	2551.19	2832.62	2745.3	2801.77	2736.82	2676.14	2717.77	2711.25	2711.77	2688.98	2840.67	2799.25	2731.61	2744.72
12.9521	3586.3	1957.44	3483.92	3704.8	3679	3657.31	3289.07	3022.02	2706.52	2602.51	2414.83	2340.01	2150.65	2153.14	1975.95	2010.14	1655.58	1521.01	1547.13	1823.63	2146.07	2226.38	2418.01	2348.14	2396.7	2344.76	2369.38	2358.45	2386.51	2400.13	2394.07	2374.7	2335.51	2311.7	2403.13
12.9651	3723.23	1825.27	3681.74	3594.43	3409.37	3156.05	2725.38	2483.41	2180.67	2096.95	1942.62	1884.11	1758.24	1662.43	1585.04	1511.66	1411.59	1269.75	1359.48	1578.69	2028.26	2120.74	2092.4	2139.42	2211.53	2155.9	2161.85	2112.53	2234.36	2155.68	2181.29	2151.21	2140.97	2124.61	2150.19
12.9781	3321.82	1777.46	3492.2	3228.88	2926.43	2476.5	2289.34	1973.26	1742	1587.42	1495.15	1438.99	1352.02	1315.01	1290.89	1229.99	1251.85	1231.81	1325.81	1599.46	1916.31	2053.44	2051.57	2080.95	2051.26	2131.07	2147	2139.96	2114.8	2088.45	2069.65	2044.24	2096.8	2059.7	2093.46
12.9911	2850.21	1947.37	2824.99	2755.86	2344.01	2016.89	1799.24	1504.38	1367.43	1269.06	1254.67	1156.92	1200.91	1171.72	1121.77	1109.06	1202.69	1235.45	1381.19	1688.32	2116.68	2100.65	2128.97	2125.11	2147.83	2206.25	2199.65	2186.66	2124.97	2143	2100.03	2124.05	2209.28	2078.6	2104.52
13.0041	2385.84	2079.02	2350.51	2114.87	1809.58	1622.27	1384.01	1333.51	1234.24	1155.71	1138.84	1115.84	1129.75	1144.74	1125.85	1102.59	1151.42	1210.86	1458.82	1742.79	2116.45	2197.57	2237.55	2271.85	2255.06	2260.68	2291.19	2390.31	2338.88	2249.55	2210.84	2251.51	2150.97	2218.36	2222.71
13.0171	1863	2118.64	1881.38	1657.23	1542.8	1317.42	1236.34	1180.49	1200.8	1164.65	1191.04	1130.87	1114.12	1144.78	1122.67	1190.9	1205.49	1271.04	1443.03	1855.43	2243.63	2414.87	2486.95	2431.83	2419.6	2475.53	2437.73	2454.73	2426.93	2411.05	2413	2408.83	2336.55	2354.75	2382.5
13.0301	1545.76	2137.8	1534.77	1394.66	1263.15	1263.81	1215.1	1174.41	1184.83	1184.56	1244.65	1177.77	1137.58	1146.76	1154.48	1173.03	1212.12	1249.15	1425.95	1773.3	2358.33	2405.88	2498.56	2559.74	2493.43	2621.4	2514.7	2503.02	2585.13	2510.77	2459.83	2460.36	2328.52	2468.33	2412.41
13.0431	1442.29	1895.22	1392.44	1313.79	1241.89	1265.34	1213.13	1254.99	1144.81	1155.75	1168.54	1152.75	1105.41	1118.36	1120.81	1096.09	1119.99	1148.65	1266.89	1563.83	2146.32	2263.85	2456.94	2372.75	2388.16	2483.49	2474.39	2357.1	2412.43	2401.35	2410.05	2432.02	2359.59	2299.72	2403.58
13.0561	1310.15	1628.89	1328.09	1282.83	1279.18	1279.73	1217.29	1204.36	1200.78	1105.52	1093.36	1105.1	1098.28	1060.8	1017.18	1007.77	988.441	1053.34	1116.86	1382.12	1786.78	1964.12	2120.63	2184.11	2207.1	2089.3	2145.22	2081.72	2127.29	2119.57	2112.82	2150.69	2129.02	2100.38	2074.21
13.0691	1270.49	1362.84	1293.71	1265.43	1245.14	1223.48	1206.97	1101.55	1093.1	1081.04	1022.78	1032.69	1002.16	991.78	956.047	950.047	901.995	952.638	984.89	1162.77	1415.78	1622.84	1775.08	1845.87	1872.11	1773.55	1829.07	1773.67	1784.75	1776.6	1799.52	1826.8	1788.9	1820.94	1792.69
13.0821	1292.15	1116.63	1258.82	1219.41	1127.35	1158.51	1065.85	1033.03	994.881	963.998	918.954	891.91	854.233	893.822	828.969	862.366	785.219	821.322	853.513	998.91	1234.1	1315.17	1438.83	1436.26	1482.54	1495.81	1459.27	1517.28	1472.82	1465.66	1491.3	1493.67	1463.41	1558.89	1441.85
13.0951	1227.42	960.206	1191.7	1175.38	1041.39	1039.49	978.532	934.369	897.996	865.794	845.502	802.391	750.309	777.601	800.202	753.399	748.433	770.837	770.704	914.361	1029.42	1092.88	1202.6	1126.96	1181.1	1174.34	1201.52	1180.46	1180.3	1145.14	1156.88	1229.43	1251.13	1206.38	1213.02
13.1081	1143.44	877.893	1128.26	1035.42	952.707	931.068	861.244	839.888	843.353	792.712	772.62	743.169	747.913	716.898	751.533	756.915	711.445	725.717	746.542	828.344	908.523	915.416	992.317	995.978	956.862	958.23	965.402	980.69	999.055	985.881	981.787	1005.13	978.208	991.414	978.31
13.1211	1018.86	839.129	987.643	990.639	899.618	868.342	810.512	734.876	795.384	751.703	726.661	708.746	714.618	693.447	683.598	682.769	627.194	670.917	704.384	758.64	849.576	823.364	886.088	843.792	858.172	859.938	863.789	907.959	874.599	861.131	884.854	889.811	885.384	867.45	797.367
13.1341	945.086	770.712	925.058	892.77	847.079	816.475	785.633	796.252	758.05	732.223	679.871	739.734	710.791	660.453	678.784	667.993	680.072	674.374	676.633	760.374	802.468	787.439	782.957	777.662	831.223	773.13	787.712	833.317	819.259	797.871	824.079	832.871	822.497	795.691	795.345
13.1471	898.3	718.723	939.87	845.341	839.155	771.3	774.691	702.648	747.845	708.495	703.123	665.405	645.755	670.35	685.732	636.666	683.016	705.602	713.009	768.732	773.284	800.927	722.357	750.073	783.836	781.025	774.366	758.641	767.625	765.13	803.536	731.518	757.739	753.82	748.584
13.1601	877.319	766.625	886.039	835.106	830.655	792.37	817.387	717.944	708.064	688.983	697.204	692.059	652.14	693.689	697.902	670.051	689.902	680.294	685.843	728.728	744.639	762.392	725.238	720.081	769.664	791.115	731.392	753.123	763.787	777.689	739.482	715.566	782.157	770.14	716.09
13.1731	911.671	735.335	883.607	851.682	786.485	736.421	761.577	735.613	729.289	691.919	676.087	682.936	668.226	662.098	696.387	658.936	649.948	667.925	724.203	720.075	715.705	716.942	699.786	742.983	739.017	734.341	748.214	732.936	733.711	757.63	756.596	732.607	729.19	717.034	737.908
13.1861	867.602	709.617	836.397	818.298	796.007	743.56	728.858	714.234	734.447	707.66	675.553	670.688	680.865	637.34	674.511	658.83	659.007	699.631	676.014	717.206	715.83	689.546	701.624	704.191	707.993	748.114	785.837	752.56	733.106	736.34	760.929	792.398	755.532	752.121	789.256
13.1991	841.013	718.732	810.264	791.021	773.791	802.179	718.259	695.766	692.557	705.259	688.983	645.783	697.481	651.724	683.728	672.234	658.511	671.055	686.707	716	700.025	736.426	671.297	682.259	726.464	752.757	735.833	749.766	723.268	730.502	780.719	786.034	772.996	765.255	779.783
13.2121	888.993	706.741	829.91	790.434	747.741	786.483	744.083	694.217	727.037	708.173	687.088	662.388	660.615	663.912	631.356	633.137	653.783	666.868	668.178	739.649	696.217	699.312	685.866	677.783	737.217	731.046	752.951	753.39	768.515	732.956	786.522	751.395	754.046	791.344	775.695
13.2251	888.772	722.873	864.977	806.582	763.144	710.839	764.937	682.605	754.937	677.19	682.813	688.498	670.06	647.043	627.04	642.06	680.706	665.625	674.769	715.19	688.251	709.164	684.063	692.311	741.646	751.706	736.836	714.441	749.545	734	783.813	736.896	773.248	780.585	797.415
13.2381	866.178	721.651	818.904	796.178	812.712	707.137	717.938	679.438	735.267	675.069	671.212	648.253	658.144	670.925	643.069	665.384	685.247	658.247	691.069	673.514	700.103	690.514	666.336	682.178	718.548	728.918	701.548	716.26	716.582	735.438	746.322	773.117	781.562	790.26	831.61
13.2511	830.92	730.767	831.044	789.291	780.061	777.415	709.348	706.243	684.154	708.789	686.859	634.256	665.604	678.744	683.881	642.63	663.141	655.291	690.744	734.344	703.872	684.674	670.22	655.432	706.872	744.37	667.176	700.304	701.198	731.035	779.52	761.048	742.7	785.652	861.859
13.2641	828.091	720.615	831.713	763.125	750.909	761.739	721.693	712.105	712.457	683.935	673.321	654.882	651.719	656.02	675.922	677.856	634.02	645.909	695.993	729.733	677.125	679.307	657.915	636.51	686.419	681.87	655.601	698.693	680.517	695.432	768.229	741.608	722.804	781	844.125
13.2771	818.212	729.167	794.287	782.334	750.447	738.485	713.969	703.795	703.734	678.341	680.546	663	641.621	647.689	662.553	674.56	653.266	668.887	686.591	697.075	643.939	676	640.659	634.068	654.56	687.918	663.962	691.659	681.273	668.591	745.348	694.567	747.887	792.72	758.543
13.2901	818.115	712.218	804.462	802.795	811.116	765.218	734.141	701	685.564	681.641	714.5	646.692	670.898	660.231	665.077	655.167	663.962	649.743	665.372	680.846	672.731	665.808	648.231	632.962	652.833	638.41	674.795	638.077	703.346	671.833	681.884	666.846	703.602	725.294	703.936
13.3031	810.956	719.078	805.956	781.896	751.286	747.53	704.487	731.131	680.322	672.296	705.574	634.313	668.93	653.948	654.278	640.956	632.2	631.652	655.991	672.983	684.304	658.991	624.539	627.983	651.643	611.017	675.991	638.435	656.426	621.095	625.878	632.2	689.722	707.07	710.07
13.3161	838.982	687.102	812.874	737.677	757.474	734.639	673.446	713.677	694.832	680.533	660.039	669.6	649.126	645.361	631.509	637.979	632.172	643.193	654.34	692.109	669.126	658	627.151	612.147	654.937	588.593	636.081	647.361	596.018	607.853	622.554	627.554	653.783	643.758	694.253
13.3291	824.163	634.813	823.548	761.283	767.407	726.904	731.673	688.554	677.011	670.757	653.045	697.446	622.209	631.655	630.797	675.385	634.152	650.65	659.848	704.949	689.639	661.898	636.65	615.396	645.006	587.695	620.548	625.209	590.045	593.559	612.407	625.203	611.859	626.492	653.412
13.3421	826.194	659.587	811.924	785.559	732.768	706.645	742.967	703.834	668.118	685.033	674.995	651.456	598.844	665.947	622.204	664.929	636.758	669.554	651.484	670.811	691.204	664.64	642.118	620.36	613.688	581.844	635.796	616.559	608.156	560.247	595.683	636.355	611.877	652.995	634.161
13.3551	833.851	664.733	795.812	795.818	729.338	726.345	721.812	729.487	672.26	680.363	678.961	660.793	623.494	678.292	633.896	656.818	631.812	646.616	691.611	678.085	627.941	633.506	624.214	601.733	603.779	614.682	623.474	598.474	635.786	563.747	621.234	605.947	595.324	638.694	645.857
13.3681	797.902	676.938	811.459	791.701	745.299	725.021	699.641	731.8	661.221	699.138	674.76	653.242	653.159	644.102	641.9	659.52	636.919	641.259	689.242	666.722	628.478	624.919	595.261	595.96	606	607.622	602.081	593.82	610.183	558.121	622.881	583	601.219	614.461	611.223
13.3811	835.563	672.089	794.108	740.247	779.672	731.691	703.641	694.448	660.1	672.467	671.56	630.73	643.529	641.031	647.93	612.247	610.668	670.741	689.301	678.672	656.93	627.34	602.081	605.1	609.66	586.56	581.359	575.429	596.761	572.791	602.019	573.239	586.158	619.591	564.869
13.3941	876.601	673.803	768.399	760.809	801.601	757.403	719.001	692.804	673.002	666.804	665.199	629.8	659.405	641.598	650.6	596.202	628.407	646.793	675.195	672.995	671.602	638.202	626.803	597.598	593.396	582.6	585.202	577.203	578.995	609.604	599.801	595.805	561.799	589.193	574.204
13.4071	858.343	655.851	776.984	817.017	762.687	751.655	701.163	702.459	683.131	711.51	653.737	645.755	697.066	646.623	631.294	626.837	643.377	617.278	643.835	710.707	656.163	630.475	651.345	584.688	565.655	600.476	575.114	609.247	576.574	611.016	595.328	607.328	562.312	539.212	577.196
13.4201	845.741	667.174	796.445	800.505	742.124	749.704	690.642	730.174	711.532	693.122	659.025	660.062	696.493	649.358	628.865	636.197	653.408	622.124	657.791	681.269	684.52	638.729	634.147	626.261	590.977	637.791	588.112	611.234	603.408	620.569	600.445	603.741	552.654	537.667	545.789
13.4331	832.171	695.844	826.243	764.452	759.977	741.741	741.339	730.327	687.224	684.392	652.741	677.829	674.593	636.874	657.103	673.635	654.023	639.977	686.407	667.791	699.46	611.365	615.711	637.897	612.437	597.965	581.905	594.586	591.475	614.038	580.623	602.148	581.213	603.753	568.354
13.4461	812.594	700.44	848.044	791.428	779.088	724.275	771.956	706.154	690.867	679.385	663.296	672.187	664.879	634.483	660.671	677.539	667.417	633.869	682.11	700.165	680.835	613.625	617	605.748	610.681	574.615	591.582	580.033	579.725	577.143	582.417	574.221	564.045	613.616	568.858
13.4591	801.045	669.172	851.449	812.843	768.833	711.843	755.338	695.045	727.808	658.495	671.192	666.707	657.394	636.899	648.247	654.899	651.97	631.359	632.914	689.586	674.899	637.798	612.596	587.495	599.338	585.596	606.843	593.369	585	572.111	579.081	589.783	535.157	589	594.995
13.4721	808.352	672.11	829.377	805.378	771.839	704.378	726.62	701.271	704.187	654.541	671.568	682.73	639.567	631.675	654.109	663.19	639.055	649.271	611.271	678.081	668.594	648.433	617.109	588.946	582.513	599.299	607.487	604.594	581.757	599.839	565.243	577.916	568.57	561.971	580.942
13.4851	834.981	693.877	821.613	794.448	798.674	718.389	732.226	705.224	692.328	663.491	665.264	690.469	639.613	633.837	649.326	657.734	641.448	661.715	634.858	662.55	682.042	653.693	595.345	612.573	610.431	603.918	612.469	601.592	573.163	590.59	567.469	567.41	588.816	557.042	533.408
13.4981	855.207	653.466	827.876	800.581	819.935	740.332	745.272	704.124	711.249	681.935	664.415	665.525	638.065	649.415	649.415	659.018	613.733	662.917	653.728	657.373	678.733	655.249	571.562	635.249	617.608	611.663	594.816	592.585	579.977	560.148	557.106	606.184	570.899	586.539	566.889
13.5111	839.568	664.995	836.749	822.684	788.113	749.532	717.013	707.511	682.265	688.424	667.87	647.087	657.116	651.849	629.884	652.1	605.195	642.611	653.892	674.684	682.454	640.057	615.908	635.892	606.195	613.719	592.281	612.116	606.835	565.281	586.311	601.057	570.792	578.568	608.195
13.5241	836.529	670.43	840.988	802.449	758.018	739.48	717.039	739.055	674.044	692.012	681.034	662.52	686.503	659.025	606.508	646.021	655.574	636.52	648.499	681.497	692.481	617.496	630.453	609.462	608.488	602.002	592.478	603.435	582.43	576.998	585.433	591.018	579.993	571.522	607.483
13.5371	838.762	670.768	828.599	783.328	766.527	742.729	714.452	758.217	669.542	685.253	694.108	648.47	685.054	666.126	640.458	687.458	665.578	657.819	658.31	698.166	673.654	613.527	618.729	617.458	608.874	601.036	593.256	588.112	564.603	576.982	556.837	605.91	577.473	595.292	600.455
13.5501	826.405	679.77	838.874	763.656	782.318	739.239	705.356	708.478	676.522	683.026	701.469	639.318	696.912	655.152	666.19	688.656	660.42	669.443	660.822	697.758	668.848	638.939	643.14	647.038	611.19	605.254	592.569	620.102	569.201	590.988	576.583	588.391	594.874	583.91	602.038
13.5631	842.191	685.045	847.049	743.778	799.587	744.912	707.924	733.015	717	698.827	713.644	676.845	700.751	666.076	636.03	655.116	669.271	652.626	667.547	696.316	650.857	644.444	653.471	621.502	611.182	598.809	600.085	624.404	572.614	615.365	583.289	584.729	607.289	563.711	579.799
13.5761	850.082	727.233	824.086	734.862	791.082	753.246	704.375	764.492	702.242	692.776	691.63	687.854	680.543	675.16	620.452	642.392	646.461	649.987	674.392	706.47	649.521	641.521	636.936	594.922	618.384	584	633.84	594.401	617.37	608.091	587.685	594.625	595.082	575.918	567.069
13.5891	867.272	703.241	799.523	755.482	762.692	754.272	736.697	725.026	691.318	695.087	706.456	672.841	669.39	674.574	650.795	618.718	672.723	669.195	669.672	689.841	681.513	651.851	633.697	595.097	603.303	588.513	633.974	581.087	608.862	593.22	594.487	570.877	589.708	569.559	564.657
13.6021	871.96	675.793	828.163	784.636	754.33	755.87	752.586	713.491	702.531	689.374	720.222	646.049	657.938	663.815	671.324	612.062	675.753	648.904	699.302	701.006	671.994	652.626	650.911	618.275	597.565	590.469	619.911	604.062	562.173	612.593	585.469	579.537	581.966	555.089	591.018
13.6151	857.552	677.314	844.485	743.097	771.117	741.866	755.629	696.217	711.314	675.374	695.532	638.572	671.866	640.02	665.666	643.435	631.803	640.237	707.311	707.92	660.334	693.806	626.291	658.06	609.097	597.649	606.94	608.254	576.455	611.763	590.06	611.197	586.552	562.02	629.88
13.6281	868.512	700.282	828.506	762.241	771.901	771.157	756.462	720.695	711.52	687.099	700.826	676.273	678.817	645.265	669.91	674.265	615.52	668.695	673.884	704.645	668.735	689.238	613.331	633.75	602.529	606.677	616.919	610.852	607.892	608.596	600.314	604.718	613.108	585.811	603.892
13.6411	826.951	719.473	854.183	799.765	787.82	764.649	750.643	753.345	703.177	702.872	679.588	676.652	645.354	658.524	667.186	675.588	623.64	688.585	663.293	725.293	660.003	656.354	637.939	594.701	601.884	603.762	609.957	619.707	607.881	622.18	590.18	579.765	616.412	606.003	596.473
13.6541	840.995	699.745	839.427	819.69	775.703	744.548	743.72	748.465	718.87	716.113	662.933	659.402	640.188	686.648	658.895	667.77	650.017	692.778	678.845	744.058	664.058	649.582	638.172	605.983	602.427	634.493	575.878	605.36	601.155	619.837	587.435	575.992	608.163	597.205	592.812
13.6671	909.041	701.938	847.433	824.578	750.402	736.969	694.629	702.742	743.217	702.629	660.546	661.175	646.185	690.681	684.382	664.443	652.866	681.866	666.794	749.33	691.268	651.618	635.443	622.721	619.443	644.495	605.959	599.618	584.608	606.753	600.392	592.587	597.742	596.258	584.464
13.6801	892.636	733.327	822.091	785.818	769.2	747.509	692.018	707.382	724.054	721.6	706.6	662.236	679.564	667.709	671.382	670.273	669	673.182	642.473	734.927	679.618	658.509	646.236	649.218	620.691	605.709	608.236	624.836	588.582	590.818	602.527	630.636	596.273	582.454	567.673
13.6931	859.843	721.19	805.826	792.372	760.008	748.901	746.438	732.173	702.81	715.81	714.727	675.876	686.43	659.537	675.347	675.876	685.521	663.281	692.967	738.727	640.537	663.248	639.422	638.719	599.537	610.926	611.463	632.099	598.231	609.43	605	620.314	595.926	590.058	586.876
13.7061	850.773	681.576	832.313	797.706	753.271	786.737	765.154	752.729	713.828	714.521	708.117	714.031	685.112	656.344	671.589	683.263	665.411	660.982	712.331	722.344	662.32	688.276	628.914	642.466	604.307	628.534	619.362	606.57	625.891	570.466	606.448	596.117	605.208	613.797	611.276
13.7191	868.352	666.685	826.153	817.97	790.76	815.888	761.566	730.378	730.771	691.816	735.112	728.551	737.142	676.674	657.112	658.337	682.704	671.168	679.438	729.648	694.285	681.367	640.73	629.551	622.479	634.408	621.408	606.153	634.907	595.573	609.704	619.24	595	585.592	612.816
13.7321	876.527	733.211	848.132	843.421	791.605	787.366	743.553	739.604	745.393	696.316	737.631	711.974	720.369	698.631	655.526	684.37	678.526	681.106	681.897	700.945	655.263	672.369	657.105	623.58	609.157	635.974	624	628.132	594.528	618.524	612.026	623.869	598.421	597.712	606.367
13.7451	886.017	737.04	853.349	829.735	796.634	744.983	757.342	728.604	726.577	706.96	721.379	703.356	712.701	715.268	662.275	710.007	678.631	683.352	730.312	684.872	673.919	675	655.614	633.695	618.923	631.01	632.637	647.966	625.695	567.966	606.359	625.712	604.336	622.346	582.339
13.7581	882.768	721.057	841.744	805.437	807.298	766.28	760.057	761.81	767.753	738.09	723.651	704.503	687.166	726.928	701.834	703.099	695.488	677.157	733.976	755.521	703.63	679.834	681.199	615.711	655.331	625.967	651.934	657.042	605.777	599.925	598.413	608.346	605.256	612.422	594.148
13.7711	892.002	744.872	838.562	837.813	797.434	787.501	773.252	749.252	739.189	746.753	753.826	729.065	687.308	673.124	694.508	696.688	680.69	688	722.497	738.69	671.56	668.134	673.685	620.184	619.382	628	647.254	624.941	621.803	637.495	618.685	626.751	610.625	617.308	622.252
13.7841	884.024	742.458	826.273	823.322	788.478	789.864	753.507	740.395	735.42	735.117	703.566	709.649	732.683	686.956	669.61	688.136	684.727	697.376	708.453	733.654	694.166	642.381	682.488	646.283	595.283	631.024	628.302	620.122	671.698	658.346	623.556	634.888	621.981	637.278	597.668
13.7971	881.347	716.919	818.667	820.014	750.449	803.027	740.456	755.966	747.435	726.837	748.367	684.469	759.843	695.102	680.816	686.381	710.469	708.762	672.81	748.415	701.592	699.558	681.34	674.095	623.973	634.49	640.993	648.272	649.061	632.469	621.531	649.762	642.367	635.973	583.402
13.8101	872.13	754.413	887.435	850.74	821.326	798.065	763.957	800.109	763.283	708.282	733.522	684.717	700.413	681.935	653.195	714.696	677.37	687.109	756.152	735.131	667.783	703.674	692.369	671.848	636	628.826	662.087	630.304	605.326	613.782	637.392	635.456	634.87	640.087	647.065
13.8231	898.456	750.638	870.185	822.634	834.093	804.548	751.634	790.549	773.816	735.728	713.636	738.82	711.635	693.728	704.819	697.725	677.36	705.634	746.365	719.725	674.36	685.726	698.91	644.545	643.362	650.725	642.818	640.725	619.729	629.364	613.545	651.911	617.275	627.635	671.272
13.8361	889.816	732.314	840.875	849.423	812.62	778.992	784.992	747.416	786.6	715.321	731.926	711.102	725.694	686.577	688.49	720.066	726.372	729.008	726.526	749.541	736.102	701.263	676.321	666.875	659.059	690.263	644.212	680.263	620.224	631.306	627.875	626.839	598.495	653.518	671.972
13.8491	924.106	739.792	882.815	844.241	831.725	798.815	800.77	765.849	752.287	705.506	763.415	723.321	708.253	708.445	677.962	699.551	712.932	716.011	725.725	728.562	733.909	716.664	674.091	701.736	662.411	679.875	652.113	682.264	678.358	660.377	659.196	636.804	661.815	669.506	638.63
13.8621	884.543	747.842	891.984	845.158	830.344	810.656	809.644	791.028	759.328	726.19	743.186	738.842	706.814	750.041	713.353	722.231	695.243	719.486	731.874	750.83	729.433	748.34	702.129	694.842	701.356	647	671.798	679.927	636.142	687.684	650.83	651.486	676.814	665.413	664.012
13.8751	898.173	750.348	855.351	858.262	852.359	799.126	804.924	789.864	739.351	779.942	740.448	746.008	702.563	715.738	659.018	738.186	696.699	717.971	756.856	769.466	781.146	727.377	705.913	687.796	693.262	659.581	648.388	656.34	629.388	669.631	662.709	659.058	673.728	637.982	640.66
13.8881	948.408	785.2	835.514	869.892	861.524	818.231	762.038	792.654	706.13	770.484	724.168	788.839	711.892	711.023	693.785	700.015	702.792	710.677	725.514	774.346	746.646	772.2	681.13	698.115	700.208	711.038	677.338	651.484	664.361	671.431	646.461	678.108	683.1	620.838	667.376
13.9011	921.607	766.492	895.524	871.934	832.853	828.984	797.426	773.753	725.492	795.064	773.803	743.213	707.114	728.163	702.558	717.837	716	725.329	779.769	773.638	744.838	750.934	711.149	703.279	692.115	736.835	684.131	695.46	697.034	660.705	666.263	669.032	669.377	671.737	694.851
13.9141	941.936	779.113	884.284	865.358	842.909	827.4	793.107	750.048	744.006	750.797	762.406	746.235	692.632	713.797	715.861	732.203	712.952	751.503	745.048	743.648	801.513	764.68	757.626	705.358	717.503	712.145	690.577	724.219	720.968	670.455	685.252	658.99	663.722	667.99	661.99
13.9271	924.84	812.412	899.394	848.814	852.796	784.959	779.472	770.312	785.722	747.101	763.807	754.034	747.487	713.193	734.479	730.101	713.564	763.469	751.781	803.84	782.706	819.116	763.42	709.304	737.394	732.15	695.052	730.74	717.639	690.959	700.513	715.665	693.227	712.68	714.992
13.9401	911.931	829.682	883.152	825.384	789.985	814.367	819.55	806.284	747.367	746.736	769.235	752.751	738.834	712.533	749.734	729.736	758.115	720.386	741.736	804.501	788.315	758.467	754.582	763.132	719.318	679.57	738.834	739.834	730.215	722.567	711.734	754.9	708.521	695.115	734.865
13.9531	878.255	821.09	917.602	838.775	836.244	819.643	814.021	820.846	756.805	799.52	790.756	756.674	748.735	709.469	755.602	776.103	728.03	787.285	790.531	829.347	773.06	775.234	742.998	743.418	738.317	744.336	750.122	756.152	702.255	734.694	723.846	743.929	785.449	675.437	718.938
13.9661	894.233	884.333	927.384	858.868	860.767	834.22	784.177	854.823	801.032	803.472	768.522	720.925	765.831	735.648	766.692	757.158	758.705	812.025	775.145	840.485	826.233	835.284	821.547	774.164	732.026	773.013	771.378	795.491	727.554	742.415	764.038	720.724	760.635	752.271	755.434
13.9791	923.919	850.445	920.912	896.304	843.217	821.382	826.768	815.765	830.548	809.31	808.075	743.611	807.467	780.238	765.069	788.793	788.853	763.458	790.985	888.078	861.141	890.849	817.756	782.373	807.702	814.154	809.837	802.915	799.081	770.53	760.144	756.605	765.621	770.229	774.997
13.9921	937.414	905.988	948.798	902.534	901.328	829.575	831.431	832.437	790.977	805.891	809.833	758.144	792.598	753.569	790.414	712.184	766.144	787.489	841.977	885.012	904.707	884.029	861.977	832.34	779.897	818.305	842	827.988	791.478	807.61	798.167	791.132	752.316	780.592	781.689
14.0051	930.026	896.542	884.79	870.421	939.382	839.421	836.006	839.395	772.083	837.923	788.478	759.669	814.649	758.09	777.14	762.491	764.726	846.79	825.892	904.223	915.727	919.752	846.828	888.401	827.153	837.465	847.217	829.243	851.23	852.217	831.427	789.631	788.548	808.956	767.37
14.0181	979.028	918.821	875.393	921.288	899.161	884.839	848.257	829.495	816.641	815.895	816.201	772.174	789.536	800.532	797.192	810.876	760.65	832.068	877.248	945.551	1034.15	965.421	912.917	894.344	874.183	842.421	889.174	911.78	910.628	879.684	890.334	857.944	827.536	855.858	852.27
14.0311	953.557	971.05	948.595	981.646	874.62	907.101	849.949	835.051	894.101	814.556	848.215	829.203	854.266	781.24	836.899	808.747	840.101	876.709	881.734	920.784	1017.99	1026.59	986.025	931.329	928.418	908.949	956.114	892.645	915.177	850.607	924.759	901.937	897.164	876.405	929.152
14.0441	927.008	1066.26	893.704	936.776	897.912	875.448	903.896	859.944	861.616	916.048	814.328	828.824	834.56	822.728	815.192	799.312	870.752	886.568	910.072	1030.29	1049.94	1040.46	1062.13	1040.93	958.536	965.496	1021.59	930.464	975.472	978.344	956.08	919.808	921.8	938.992	918.44
14.0571	1001.17	1145.25	922.927	917.279	927.233	929.213	903.564	934.178	913.01	885.01	848.362	879.847	854.773	833.704	899.613	805.293	865.55	862.927	968.93	1052.35	1062.42	1057.05	1050.61	1092.28	998.313	994.432	989.299	1014.73	1020.4	1031.31	980.773	953.502	993.798	985.575	1019.07
14.0701	1046.46	1142.63	979.327	998.094	970.525	916.713	911.272	907.168	939.055	915.262	897.307	888.589	918.233	884.133	869.861	844.405	919.168	919.243	958.678	1079.12	1116.53	1110.56	1097.52	1101.31	1091.37	1072.73	1125.74	1047.48	1089.66	1024.34	1052.73	1049.04	1044.54	1027.41	1043.63
14.0831	999.747	1202.87	973.188	1005.99	999.039	968.965	936.148	911.524	911.602	927.367	872.157	893.664	901.969	940.148	906.196	925.297	925.973	917.458	1058.58	1129.79	1244	1271.97	1131.83	1174.38	1138.17	1158.32	1124.32	1122.83	1176.19	1132.01	1136.69	1101.31	1099.05	1114.98	1104.61
14.0961	1037.02	1328.12	993.788	960.63	1011.87	982.865	938.579	945.637	969.836	914.846	926.508	883.752	944.338	946.18	972.801	939.997	989.736	1000.38	1004.25	1206.24	1272.92	1316.85	1224.27	1235.24	1272.59	1312.96	1280.77	1192.84	1220.63	1209.96	1272.7	1209.31	1170.75	1201.61	1237.45
14.1091	1084.43	1367.16	1077.29	1032.24	1014.79	1012.61	950.1	986.121	985.263	1030.69	963.381	986.188	1021.89	1006.78	1002.7	1099.62	1019.13	1037.12	1196.35	1275.12	1340.28	1433.34	1339.74	1337.91	1385.18	1333.74	1328.23	1341.06	1294.85	1265.02	1318.96	1278.64	1304.58	1209.16	1251.83
14.1221	1144.36	1513.76	1065.93	1106.76	1098.44	1062	1009.02	1027	1043.91	1060.67	973.424	1059.98	1024.62	1005.27	1068.2	1094.2	1094.02	1078.98	1192.29	1404.34	1524.65	1479.91	1516.07	1546.73	1433.8	1456.78	1459.2	1434.02	1421.03	1477.91	1444.98	1397.07	1423.76	1440.76	1390.36
14.1351	1154	1623.63	1088.9	1122.48	1110.25	1147.86	1118.59	1114.28	1086.59	1077.8	1050.32	1083.59	1125.14	1055.83	1097.66	1121.38	1162.11	1193.39	1354.32	1522.32	1651.32	1614.7	1671.45	1591.12	1672.63	1584.83	1577.8	1547.8	1575.45	1567.6	1555.94	1470.05	1531.42	1506.08	1447.84
14.1481	1210.98	1840.64	1171.87	1111.08	1172.93	1146.31	1164.08	1150.96	1133.66	1158.07	1145.29	1159.45	1160.37	1111.95	1202.93	1164.48	1251.39	1401.21	1502.98	1619.01	1805.17	1835.02	1775.14	1796.87	1860.91	1699.36	1771.84	1715.29	1675.45	1727.69	1671.07	1670.79	1684.8	1677.9	1641.68
14.1611	1251.15	1988.72	1247.22	1233.62	1171.97	1239.72	1208.47	1190.69	1239.93	1241.04	1236.88	1296.51	1294.4	1308.98	1320.22	1342.87	1347.23	1451.38	1505.34	1781.85	2012.92	2038.23	2060.1	2073.16	1978.53	1994.19	1926.54	1926.97	1817.63	1877.69	1875.81	1825.2	1760.26	1756.82	1752.28
14.1741	1328.48	2239.17	1328.89	1275.53	1304.34	1354.99	1307.53	1304.33	1302.48	1311.7	1296.95	1331.63	1321.56	1375.55	1402.86	1401.57	1430.85	1611.57	1729.51	2040.64	2210.68	2322.96	2202.68	2352.55	2149.83	2209.29	2098.59	2060.93	2196.19	2126.12	2132.46	2108.44	2047.07	2014.27	2040.37
14.1871	1427.49	2481.74	1306.12	1384.43	1375.63	1352.02	1416.43	1373.64	1401.49	1456.25	1494.97	1461.33	1438.39	1490.4	1582.07	1520.38	1608.08	1730.38	1835.45	2173.31	2558.19	2521.97	2551.19	2467.4	2529.03	2476.61	2428.29	2461.92	2443.71	2358.79	2435.42	2407.45	2268.85	2276.64	2324.52
14.2001	1519.6	2662.26	1443.89	1498.27	1478.43	1406.17	1519.43	1487.27	1507.39	1554.51	1609.27	1652.09	1649.78	1593.43	1679.52	1728.82	1782.35	1891.54	2082.23	2492.13	2882.07	2847.04	2904.62	2909.25	2748.67	2812.88	2806.24	2705.31	2614.41	2778.6	2689.14	2519.31	2423.65	2612.88	2542.68
14.2131	1660.43	3131.05	1554.23	1627.73	1588.23	1641.98	1691.63	1646.95	1693.28	1719.8	1778.7	1742.75	1802.18	1807.55	1794.1	1950.4	2085.3	2146.53	2363.88	2908.45	3238.98	3192.28	3120.6	3359.63	3092.28	3188.5	3128.88	3220.88	3032.35	3019	2879.23	2866.15	2960.3	2917.33	2895.05
14.2261	1817.45	3582.11	1690.18	1702.42	1795.6	1769.6	1827.25	1837.26	1976.91	1963.34	2006.9	2007.5	2056.92	2022.42	2073.01	2120.06	2303.39	2435.77	2565.95	3375.49	3676.5	3726.97	3720.49	3818.8	3632.76	3580.17	3581.9	3483.96	3550.63	3464.11	3362.68	3397.11	3466.19	3316.82	3260.12
14.2391	1932.84	4145.31	1865.02	1997.28	1953.92	2063.41	2059.33	2149.65	2161.79	2128.65	2214.63	2237.64	2287.6	2313.68	2430.68	2504.24	2547.88	2887.29	3015.24	3839.97	4243.13	4322.92	4258.74	4353.65	4269.99	4208.17	4181.6	4106.21	4086.7	4113.27	3827.02	3927.97	3822.13	3924.16	3866.16
14.2521	2230.08	4833.61	2148.07	2198.16	2215.27	2223.51	2276.06	2380.46	2359.99	2552.85	2569.01	2573.16	2609.93	2697.53	2768.38	2924.67	3013.66	3209.53	3619.21	4388.44	5028.97	5105.25	5134.66	4961.21	4933.26	4962.94	4813.95	4721.05	4624.27	4728.1	4672.25	4530.49	4355.05	4579.64	4485.72
14.2651	2528.53	5703.5	2352.93	2418.51	2468.51	2480.79	2704.22	2839.15	2713.33	2884.72	2991.19	2989.51	3068.53	3122.12	3225.66	3274.43	3442.19	3751.71	4187.07	5106.46	5949.39	5940.28	6067.88	5947.15	5716.38	5723.32	5517.75	5572.47	5560.32	5521.48	5486.96	5346.86	5317.51	5169.71	5224.29
14.2781	2785.83	6604.96	2670.46	2800.38	2959.73	2941.26	2995.81	3153.17	3218.21	3333.53	3440.98	3451.01	3540.41	3670.07	3622.46	3757.85	3944.73	4244.22	4843.09	6078.47	6999.25	6940.75	7155.26	7203.06	6785.01	6709.5	6549.55	6547.92	6476.22	6414.26	6338.62	6274.57	6280.56	6240.74	6297.41
14.2911	3111.68	7946.42	3055.7	3117.46	3347.71	3265.37	3423.47	3629.16	3678.12	3624.33	3712.11	3835.71	3916.56	3979.32	3966.01	4213.37	4267.71	4624.3	5460.59	6976.01	8267.29	8393.87	8380.51	8424.12	8033.31	8027.3	7996.72	7763.6	7679.27	7720.64	7680.09	7420.68	7310.59	7454.61	7261.6
14.3041	3479.58	9255.71	3348.89	3555.12	3545.72	3656.03	3674.71	3681.87	3753.22	3729.5	3886.13	3824.53	3892.76	3908.92	3976.89	4113.45	4224.27	4579.93	5751.16	7937.63	9727.18	9900.15	9982.88	10100	9513.82	9595.41	9312.89	9426.55	9128.74	9089.19	9015.97	8930.85	8692.13	8676.45	8779.2
14.3171	3420.06	10423.4	3436.9	3637.41	3592.56	3475.47	3509.81	3560.3	3488.31	3467.52	3463.14	3497.57	3379.18	3410.88	3476.13	3576.85	3550.65	4093.73	5190.26	8382.88	11088.7	11591.6	11661.6	11860	11234.2	11268.7	11036.6	10989.8	10651.9	10666.4	10595.7	10420.5	10346	10226	10292.1
14.3301	3048.52	10555.6	3309.37	3183.2	3239.06	3039.92	3024.78	2914.49	2894.58	2881.55	2784.03	2921.49	2815.15	2803.98	2846.72	2797.69	2910.58	3224.92	4348.78	7827.03	11897.9	12779.9	13071	13246.1	13060.1	13099.6	13004.2	12851.8	12454.2	12602.9	12441.6	12106.6	12275.8	12114.8	11951.4
14.3431	2537.83	9647.06	2868.12	2715.01	2636.88	2478.17	2506.96	2402.11	2412.13	2309.93	2214.31	2334.41	2344.51	2263.58	2180.97	2230.32	2291.51	2552.49	3438.9	6612.36	11407.7	12931.9	13775.6	13973.8	14375.5	14367.4	13990.7	14285.7	14148.7	13889.8	14021.6	13907.6	13658.9	14033.4	13747.7
14.3561	2089.29	7992.35	2292.81	2190.3	2099.09	2059.66	2034.18	1992.92	1837.08	1769.7	1768.35	1755.34	1772.68	1709.52	1640.69	1665.13	1755.09	1925.64	2611.4	5206.76	9862.69	11582.5	12889.3	13731.2	14704.3	14798.4	14730.1	14656.3	14745.2	14657.4	14671.3	14693.5	14579.8	14643.7	14637.4
14.3691	1678.21	6015.87	1869.77	1760.22	1647.11	1585.73	1504.51	1433.14	1356.42	1363.18	1258.92	1302.1	1277.87	1290.77	1218.21	1290.99	1254.32	1436.14	1877.02	3879.88	7800.86	9489.93	10864.6	11759.4	13447.9	13362.1	13628	13647	13787.3	13869.7	13936.6	14013.1	14181.7	14126.7	14250.4
14.3821	1374.5	4251.78	1440.6	1323.52	1296.2	1211.28	1156.12	1153.42	1110.49	1065.04	1056.94	1040.19	1015.11	1047.72	1011.79	1046.42	1060.17	1070.2	1337.99	2685.62	5805.04	7102.79	8361.2	9177.98	11030.7	10844	11389.6	11204.7	11591.5	11505.3	11757	11923.8	12047.6	12033.4	11990.4
14.3951	1107.6	2966.47	1218.32	1133.77	1065.91	1089.11	1020.05	966.667	981.849	924.849	973.801	895.308	904.751	898.619	907.243	863.011	957.735	968.343	1132.75	1811.55	4068.28	5058.83	6077.6	6856.52	8282.24	8187.76	8710.54	8583.04	8735.62	8767.62	9153.46	9178.28	9297.14	9329.77	9437.71
14.4081	1055.74	2062.27	1078.12	967.072	935.99	954.553	969.953	854.383	927.475	916.74	868.642	879.783	866.041	784.295	871.346	849.697	835.424	937.519	1004.73	1374.45	2708.19	3389.47	4232.45	4703.25	5844.97	5949.42	6186.78	6141.57	6408.94	6556.86	6630.74	6950.25	6915.93	6825.4	7100.76
14.4211	1009.92	1498.53	949.704	953.325	871.106	929.816	885.456	852.509	859.597	875.739	782.884	800.191	825.901	788.671	808.23	810.555	839.936	856.272	920.965	1164.07	1854.94	2248.3	2710.68	3043.41	3816.9	3946.66	4085.85	4088.95	4120.14	4370.21	4483.59	4668.34	4700.11	4651.49	4727.57
14.4341	969.36	1267.92	930.838	915.071	898.091	840.498	855.905	856.806	825.842	808.751	772.032	802.965	767.201	756.103	768.391	772.779	785.525	756.754	856.201	1044.72	1392.27	1696.18	1893.73	2097.65	2512.21	2527.13	2690.19	2685.87	2763.11	2787.79	2929.02	2965.61	3045.42	3057.57	3019.68
14.4471	930.94	1084.48	971.024	893.85	850.455	872.359	834.683	835.497	781.976	793.407	776.982	753.844	739.868	762.132	732.533	779.539	718.437	734.611	846.389	945.952	1144.57	1349.58	1442.05	1604.71	1785.06	1730.05	1889.11	1894.65	1914.02	1865.69	1962.29	2023.67	2000.56	2120.73	2104.36
14.4601	956.819	956.341	916.508	897.292	825.776	883.641	854.381	805.619	786.157	766.26	801.595	792.694	758.022	756.562	720.281	728.733	712.865	803.211	828.124	918.135	1062.46	1167.39	1215.29	1331.82	1472.96	1334.61	1432.41	1456.35	1460.64	1491.22	1532.97	1548.77	1542.6	1570.41	1579.14
14.4731	931.831	937.436	858.619	867.938	803.586	866.692	808.194	852.583	761.267	757.447	746.652	775.161	744.586	720.608	721.33	725.648	692.48	776.959	796.597	875.619	987.545	1009.42	1138.73	1145.88	1255.26	1204.43	1181.59	1239.88	1280.82	1261.6	1276.07	1286.17	1296.05	1282.73	1283.31
14.4861	959.565	929.8	880.732	852.867	850.131	862	787.634	851.134	766.8	792.265	791.098	790.532	720.601	730.166	709.734	766.565	715.132	739.468	789	821.068	923.768	970.7	1065.9	1040.3	1105.8	1072	1051.2	1092.9	1105.57	1110.8	1105.47	1148.37	1101.11	1114.24	1079.81
14.4991	977.054	901.272	882.676	883.539	834.975	800.706	786.757	799.84	783.107	769.704	780.488	756.381	701.379	742.81	732.485	738.651	714.919	777.403	764.785	820.864	911.513	955.622	1004.62	964.003	1003.87	1005.97	1001.03	1007.79	973.221	983.897	1045.79	997.898	1016.89	1045.7	981.273
14.5121	938.673	878.811	862.077	901.468	847.404	768.304	794.468	802.923	748.913	752.279	764.279	735.532	725.378	754.708	711.875	762.593	723.202	771.837	777.163	835.455	900.798	895.737	961.128	921.356	929.471	925.055	943.712	985.026	926.33	925.369	955.853	900.497	942.763	957.333	937.115
14.5251	888.893	848.946	844.21	895.894	874.159	811.16	752.788	770.683	730.105	768.422	760.526	724.158	719.526	740.315	715.264	702.05	711.526	739.946	753.051	831.631	902.158	875.526	888.366	858.471	914.211	903.211	898.262	857.732	905.263	879.156	897.051	843.42	879.261	916.263	908.841
14.5381	878.181	834.184	858.174	882.096	814.848	841.812	746.45	792.621	743.266	750.284	745.461	734.085	732.174	720.188	696.738	681.089	713.996	746.993	779.074	800.649	900.365	842.287	876.177	843.362	879.379	869.833	854.56	839.897	859.291	828.926	854.741	869.255	837.103	860.84	854.021
14.5511	860.357	848.492	854.245	852.904	820.832	830.508	770.794	743.619	765.492	731.679	751.472	736.849	724.659	696.357	687.283	678.698	691.187	754.434	768.621	823.7	868.885	852.945	820.487	849.302	820.11	824.734	822.64	820.602	824.64	804.962	821.489	826.638	828.434	821.206	825.962
14.5641	900.376	837.322	905.154	816.13	806.837	797.837	800.92	783.347	800.284	751.334	760.243	771.355	668.796	722.941	689.121	711.648	654.13	727.423	759.707	820.029	803.967	848.565	781.444	817.059	806.95	785.837	808.636	852.133	811.343	788.272	822.192	821.678	819.808	759.26	757.653
14.5771	962.528	816.056	895.93	835.676	830.162	795.366	795.359	780.718	782.021	719.169	735.507	735.803	691.923	727.937	744.38	724.606	689.014	740.401	751.634	771.169	803.613	806.049	795.218	793.239	798.542	806.373	810.183	811.437	797.148	780.211	756.979	812.965	796.479	781.62	788.866
14.5901	968.629	842.301	880.625	897.108	806.513	746.081	788.313	762.502	736.011	715.432	727.436	712.625	696.568	713.004	710.957	726.062	681.51	722.822	765.182	801.108	803.378	816.803	766.201	799.996	800.185	804.88	771.452	753.011	780.317	774.189	730.436	772.324	768.757	770.073	764.517
14.6031	942.003	815.682	846.81	845.847	801.192	780.928	790.709	772.192	737.933	744.352	739.837	709.968	691.355	694.453	640.296	725.645	683.224	714.064	773.677	823.677	804.419	820.872	795.736	794.163	808.419	765.488	761.128	734.613	758.744	729.328	766.544	729.906	734.261	755.323	773.835
14.6161	893.29	778.647	862.369	837.697	799.658	743.593	800.009	731.948	722.64	722.297	726.312	743.706	748.73	715.364	672.393	688.292	712.025	732.018	727.281	834.011	809.67	795.643	784.629	747.62	786.306	758.009	766.335	755.025	717.629	760.391	774.991	761.717	709.987	722.297	761.636
14.6291	882.547	789.725	910.875	829.303	789.425	800.419	827.67	755.682	761.627	737.56	715.685	726.153	738.208	713.22	726.615	700.902	732.862	722.248	741.477	804.153	815.602	815.245	781.15	776.97	759.535	771.862	761.74	735.755	701	728.798	749.303	769.535	712.547	720.465	736.165
14.6421	888.295	818.78	904.687	837.427	813.846	817.212	837.41	778.705	746.555	721.621	743.493	674.326	712.172	703.057	711.212	716.352	739.943	724.656	781.722	785.352	803.753	796.679	787.352	768.679	748.762	753.04	750.582	765.33	732.731	727.493	761.313	768.476	764.273	768.149	741.656
14.6551	881.348	825.174	873.508	874.144	862.158	787.609	803.48	772.899	747.593	744.172	762.826	712.751	714.739	713.478	695.638	697.508	730.798	746.941	778.972	768.421	785.16	819.447	794.652	774.868	778.882	761.042	768.955	777.247	781.245	755.753	736.379	763.073	748.553	773.421	731.421
14.6681	897.715	817.35	900.036	863.891	855.263	786.277	790.022	754.307	745.935	744.402	755.584	750.65	724.905	695.519	745.59	685.745	687.336	725.869	811.802	812.985	807.248	824.796	814.065	773.935	794.489	746.008	768.818	745.519	736.855	787.481	720.022	744.818	743.204	748.935	738.949
14.6811	918.031	810.293	922	857.031	850.503	789.382	808.445	775.89	791.367	755.712	743.204	771.916	724.058	711.89	740.403	729.482	678.592	774.105	840.325	824.612	793.11	806.586	831.649	798.361	785.586	775.1	756.675	770.539	754.367	792.115	723	765.419	747.204	756.681	776.801
14.6941	912.666	851.16	935.373	884.492	867.942	827.904	811.313	804.118	810.411	749.724	757.236	760.508	739.844	730.392	759.728	769.766	700.373	785.214	801.664	815.647	816.552	826.923	792.625	845.747	798.021	782.94	789.257	797.432	825.689	789.647	749.139	764.156	735.098	755.45	762.998
14.7071	919.753	849.7	914.102	890.031	855.865	851.206	779.494	836.31	793.824	790.414	763.618	763.939	765.155	801.755	757.298	773.814	753.249	792.908	766.031	824.578	837.422	859.145	808.249	840.875	796.443	802.29	800.041	806.176	840.433	812.929	790.516	797.445	738.371	768.929	776.486
14.7201	966.046	848.229	895.764	876.356	855.937	835.299	820.98	840.475	781.944	808.771	781.757	761.887	803.402	818.834	738	778.056	771.239	794.535	839.973	863.694	862.402	873.528	820.947	855.402	840.335	850.462	829.634	823.349	829.296	824.648	834.638	845.641	784.575	794.761	801.352
14.7331	998.937	869.094	916.078	879.094	864.422	847.547	849.125	822.906	815.734	834.156	818.39	787.843	821.109	817.234	773.265	790.515	787.859	809.593	869.985	861.407	925.202	870.219	844.265	887.562	832.485	859.172	849.063	809.453	826	839.187	837.813	842.391	806.063	824.968	811.672
14.7461	976.727	909.092	947.614	890.682	879.341	888.432	858.319	851.66	854.227	859.159	807.295	797.522	820.705	854.16	800.705	853.388	815.091	842.068	894.183	885.751	964.523	884.182	898.978	906.227	875.001	891.774	875.819	869.706	843.614	886.228	848.728	831.568	836.228	859.182	828.227
14.7591	977.214	935	943.135	897.791	900.491	888.577	851.227	893.632	861.442	868.165	814.355	830.778	825.35	869.883	842.196	867.97	840.981	854.233	907.461	948.03	992.773	963.876	948.914	960.336	963.821	925.908	904.466	912.927	886.588	895.694	903.404	884.477	876.957	925.477	871.729
14.7721	1009.35	966.804	933.387	920.837	933.224	928.287	850.999	925.192	901.029	883.032	857.386	879.064	846.096	870.645	867.42	840.065	885.062	880.127	924.353	965.517	1034.68	1022.03	1002.26	1011.81	1009.29	965.191	970.512	927.321	957.158	980.154	912.711	922.162	915.417	969.193	928.514
14.7851	1021.46	1064.07	981.689	943.384	940.001	995.075	917.227	929.155	946.384	882.616	893.306	930.997	856.693	877.923	887.844	879.613	941.306	943.074	970.922	1019.69	1107.23	1071.15	1070	1064.92	1018.46	1019.77	1029	993.151	1057.38	1042.16	977.302	949.152	969.767	995.768	980.537
14.7981	1059.58	1195.82	984.59	936.373	992.477	1007.13	1002.69	949.653	967.57	928.736	943.881	960.129	908.493	914.182	948.052	948.182	980.099	991.627	1017.6	1072.11	1157.81	1166.61	1126.61	1131.71	1069.61	1087.51	1073.05	1068	1095.2	1059.3	1091.39	1053.22	1022.37	1019.64	1038.82
14.8111	1096.59	1243.44	1014.19	995.49	1018.37	1022.26	1049.37	1003.45	1008.11	1007.19	1026.86	974.225	992.745	982.449	1018.3	993.632	1037.71	1028.45	1089.12	1161.12	1214.86	1238.74	1207.23	1213.41	1194.12	1185.53	1185.31	1132.11	1126.6	1091.07	1164.19	1155.15	1111.9	1054.67	1085.59
14.8241	1108.66	1303.77	1128.48	1086.45	1038.85	1088.8	1089.01	1072.25	1069.05	1085.81	1085.68	1024.54	1061.11	1038.82	1102.36	1048.66	1096.24	1131.84	1173.73	1286.25	1315.9	1320.06	1307.73	1316.41	1289.98	1302.09	1269.7	1207.29	1260.58	1161.16	1274.35	1229.76	1244.19	1168.93	1169.67
14.8371	1179.84	1421.88	1187.99	1149.9	1136.37	1145.47	1127.48	1141.43	1127.43	1160.43	1127.92	1130.81	1126.42	1107.87	1176.44	1142.36	1206.26	1236.43	1250.91	1364.91	1414.38	1456.81	1450.24	1441.81	1396.8	1443.8	1345.34	1359.23	1385.91	1305.3	1371.95	1326.36	1356.89	1278.93	1308.82
14.8501	1296.26	1578.96	1224.26	1208.04	1236.35	1203.93	1232.32	1208.57	1210.24	1229.08	1205.46	1239.75	1213.7	1221.08	1203.47	1225.4	1313.75	1302.15	1361.79	1506.58	1579.8	1613.19	1668.34	1579.06	1553.74	1591.95	1489.19	1503.66	1495.32	1483.23	1485.39	1432.79	1465.55	1436.07	1458.74
14.8631	1367.85	1770.19	1310.2	1306.1	1339.28	1293.71	1365.52	1291.23	1327.38	1345.23	1323.4	1337.21	1305.56	1346.82	1294.07	1328.19	1389.65	1410.44	1526.2	1706.55	1810.75	1806.15	1832.14	1777.65	1745.1	1717.59	1690.77	1675.13	1680.71	1672.72	1664.85	1591.44	1636.4	1626.51	1630.47
14.8761	1427.15	1992.69	1417.65	1413.92	1443.24	1390.52	1455.46	1420.35	1422.95	1431.16	1407.03	1407.41	1409.47	1458.02	1450.09	1489.72	1530.81	1544.62	1669.24	1904.36	2071.97	2027.77	2024.79	2034.08	1946.19	1893.77	1948.03	1934.9	1909.68	1860.26	1858.64	1817.96	1814.72	1800.08	1850.06
14.8891	1483.34	2251.61	1469.49	1503.89	1465.95	1485.81	1488.46	1478.9	1474.98	1456.28	1450.35	1487.96	1488.38	1507.62	1519.75	1552.46	1591.26	1637.17	1796.15	2086.86	2376.85	2314.68	2300.25	2349.21	2156.81	2201.82	2225.21	2195.37	2195.21	2128.58	2114.63	2053.04	2061.06	2008.71	2064.96
14.9021	1476.73	2517.21	1450.87	1532.19	1459.34	1488.93	1419.17	1443.88	1457.27	1452.5	1454.72	1519.47	1453.62	1472.32	1461.92	1506.98	1535.21	1651.38	1876.41	2308.58	2719.61	2678.24	2666.14	2699.9	2533.79	2556.31	2530.11	2523.71	2457.21	2450.14	2414.53	2340.13	2417.7	2304.41	2338.1
14.9151	1406.61	2843.94	1400.42	1437.79	1413.79	1403.23	1329.64	1380.02	1359.17	1379.15	1369.47	1374.61	1401.09	1405.09	1353.18	1415.02	1419.9	1544.92	1836.42	2513.5	3100.14	2995.02	3072.95	3044.66	2949.49	2907.85	2913.28	2898.31	2740.25	2841.14	2739.67	2730.49	2737.64	2757.62	2717.99
14.9281	1322.54	3082.66	1303.06	1332.76	1278.38	1265.28	1236.51	1234.92	1246.21	1274.63	1266.2	1229.76	1299.13	1284	1258.06	1264.34	1271.2	1384.34	1702.14	2559.29	3362.51	3389.11	3398.72	3486.48	3306.32	3362.96	3339	3276	3227.4	3297.7	3148.34	3146.28	3110.05	3165.23	3110.74
14.9411	1248.1	3121.71	1231.48	1205.16	1180.93	1146	1171.65	1126.97	1141.64	1146.71	1114.64	1120.61	1116.19	1100.74	1136.58	1142.26	1143.13	1253.26	1501.81	2437.51	3515.29	3771.39	3802.32	3962.91	3837.74	3796.26	3742.39	3674.58	3759.2	3740.87	3656.32	3597.1	3545.65	3587.84	3516.49
14.9541	1181.87	2952.12	1157.17	1103.75	1083.54	1092.36	1077.35	1032.84	1047.79	1037.75	973.339	1017.32	1004.16	971.741	1023.88	1024.51	1031.88	1115.05	1315.53	2100.91	3528.82	3791.54	4026.22	4249.23	4325.78	4188.47	4152.59	4109.03	4147.58	4173.74	4148.73	4012.04	4006.74	4081.28	3969.34
14.9671	1119.28	2569.05	1076.57	1031.84	1036.24	1013.4	979.993	951.041	983.816	990.208	922.811	899.845	962.002	917.201	916.061	947.61	946.649	997.455	1167.05	1742.16	3136.3	3540.59	4004.21	4162.71	4530.95	4517.6	4467.11	4445.34	4386.28	4481.63	4449.33	4321.61	4449.27	4433.07	4432.66
14.9801	1024.45	2157.25	1083.29	996.298	997.013	1000.87	991.338	923.375	942.572	955.845	897.702	861.532	934.066	921.454	858.142	919.806	893.402	926.662	1067.88	1487.67	2590.79	3103.87	3696.59	3830.14	4406.49	4407.91	4442.75	4427.34	4440.65	4595.06	4494.38	4516.09	4535.25	4565.05	4547.61
14.9931	1029.96	1847.24	1046.8	1009.82	1006.48	970.193	995	958.102	945.448	942.679	907.336	896.593	904.112	944.048	896.39	907.01	915.251	944.641	1000.05	1303.44	2141.05	2576.31	2990.18	3289.96	3861.97	3936.68	3982.29	3987.78	4045.81	4157.9	4188.7	4221.16	4198.21	4292.89	4281.01
15.0061	1040.16	1496.42	1053.74	1020.75	1016.94	963.008	959.874	982.731	1009.44	990.025	971.966	951.151	923.807	986.966	927.571	931.286	957.513	974.084	993.966	1133.16	1713.77	2001.59	2383.45	2666.83	3228.91	3210.84	3345.71	3260.69	3382.5	3406.13	3489.79	3604.4	3590.35	3652.32	3710.86
15.0191	1074.64	1253.18	1072.99	1062.87	1063.11	1007.47	957.932	1036.12	1021.68	1004.16	973.976	1005.73	958.627	1018.12	987.861	965.389	1002.08	989.548	1016.85	1053.06	1361.37	1549.68	1878.04	2063.56	2590.68	2591.59	2694.24	2672.29	2685.91	2725.82	2790.3	2960.31	2918.36	2964.9	2975.48
15.0321	1126.04	1118.92	1116.9	1101.15	1100.05	1060.89	1088.29	1062.05	1060.44	1027.94	977.533	993.545	1042.04	1032.59	1077.29	1031.14	1041.44	1032.55	1014.85	1006.75	1152.76	1314.73	1490.03	1594.04	2006.94	1986.06	2087.2	2123.41	2092.45	2137.96	2229.26	2333.16	2311.1	2381.76	2370.1
15.0451	1200.48	1014.74	1149.88	1153.4	1130.14	1123.28	1147.5	1102.92	1138.08	1091.18	1117.88	1061.66	1102.2	1087.02	1137.44	1104.56	1109.64	1059.96	1041.2	1050.88	1051.48	1109.6	1237.36	1254.88	1573.61	1476.59	1611.11	1626.91	1598.91	1611.49	1705.57	1767.15	1784.27	1828.53	1842.67
15.0581	1263.19	1021.67	1192.78	1205.21	1220.23	1172.45	1188.09	1153.74	1173.39	1168.73	1168.37	1156.71	1109.46	1142.79	1186.94	1183.76	1147.6	1156.99	1074.54	1099.06	1029.71	1028.42	1079.62	1128.15	1227.42	1205.64	1283.73	1325.26	1236.55	1263.32	1349.15	1331.52	1343.04	1384.65	1341.7
15.0711	1361.64	1033.17	1263.89	1246.01	1264.69	1236.81	1244.04	1243.46	1216.74	1220.44	1191.41	1237.81	1192.94	1228.54	1219.49	1244.49	1244.73	1236.64	1197.17	1101.09	1113.37	1024.13	1073.31	1030.92	1129.8	1062.51	1089.86	1115.79	1095.51	1100.23	1140.74	1127.83	1152.9	1139.46	1113.67
15.0841	1396.5	1081.65	1337.75	1328.08	1347.57	1327.22	1291.88	1331.38	1332.69	1239.2	1316.18	1304.96	1315.19	1354.5	1329.39	1299.54	1311.67	1290.05	1260.72	1148.99	1132.91	1067.51	1072.57	1024.76	1077.77	1050.58	1002.38	1043.98	1039.65	1027.38	1043.87	1051.87	1055	1046.38	1081.17
15.0971	1492.02	1183.35	1416.14	1439.2	1427.81	1455.52	1398.03	1400.45	1386.65	1358.46	1490.24	1427.17	1444.25	1462.33	1514.54	1409.85	1428.24	1409.44	1335.66	1212.72	1102.64	1114.61	1135.09	1014.91	1024.31	1065.88	1021.9	994.819	1038.29	1007.2	1016.29	1024.41	1029.17	1027.58	1071.89
15.1101	1579.62	1309.39	1551.2	1495.75	1484.33	1569.3	1525.81	1547.04	1549.72	1569.07	1628.14	1605.78	1590.71	1592.85	1609.84	1581.72	1559.72	1540.55	1525.55	1304.59	1213.26	1153.58	1119.84	1078.97	1061.68	1035	1023.13	1029.68	1015.65	1022.78	1031.39	1060.55	993.972	998.615	1051.49
15.1231	1727	1334.82	1681.21	1650.1	1631.57	1731.45	1671.87	1676.89	1686.08	1722.5	1756.19	1674.3	1672.98	1754.53	1672.75	1786.88	1724.25	1665.1	1641.69	1403.54	1280.33	1187.1	1149.1	1148.26	1102.52	1065.97	1038.67	1025.84	1044.39	1055.12	1129.67	1104.37	1076.59	1042.42	1083.12
15.1361	1905.47	1386.51	1794.97	1841.46	1819.59	1833.51	1785.89	1881.56	1847.98	1842.63	1893.76	1851.43	1855.51	1885.88	1854.52	1938.67	1924.7	1852.13	1761.41	1489.14	1330.25	1252.77	1209.36	1137.89	1156.07	1102.53	1113.49	1122.98	1117.41	1091.27	1135.48	1116.25	1147.15	1101.48	1108.99
15.1491	2057.27	1481.71	1935.88	2067.75	2006.82	1957.64	2028	2064.83	2027.35	2137.82	2170.87	2140.32	2128.3	2067.12	2123.83	2083.34	2109.84	2122	1935.36	1686.84	1434.78	1371.99	1312.68	1237.84	1265.02	1192.94	1220.36	1233.29	1227.1	1186.73	1190.35	1156.01	1211.98	1171.2	1177.52
15.1621	2242.47	1609.16	2186.38	2109.21	2223.95	2184.21	2323.14	2244.94	2338.96	2349.68	2372.69	2379.36	2361.75	2318.78	2411.4	2425.2	2295.3	2304.66	2183.13	1821.61	1503.38	1462.9	1380.85	1372.11	1254.86	1353.52	1334.6	1286.79	1340.55	1239.6	1234.85	1265.06	1264.71	1231.78	1214.55
15.1751	2557.28	1845.34	2404.78	2410.67	2500.99	2517.56	2520.3	2549.58	2644.47	2626.39	2658.26	2627.1	2685.97	2686.3	2666.56	2730.3	2690.86	2592.41	2391.52	2044.23	1708.06	1673.45	1520.48	1525.82	1414.08	1396.95	1435.81	1383.6	1410.32	1390.89	1384.84	1354.48	1243.08	1302.63	1293.35
15.1881	2847.4	2064.55	2696.56	2710.63	2793.18	2898.71	2782.8	2923.02	2966.03	2964.88	2993.34	3099.95	3000.04	2995.57	3044.8	3081.41	3036.57	3005.79	2714.57	2389.78	1948.71	1826.39	1666.56	1658.78	1551.78	1474.77	1438.39	1553.39	1462.62	1531.31	1516.93	1451.62	1371.86	1454.01	1396.32
15.2011	3127.92	2254.91	3024.41	3040.49	3227.85	3204.11	3305.33	3270.81	3361.93	3405.77	3466.6	3521.19	3593.83	3535.78	3502.95	3482.7	3543.42	3387.83	3198.71	2592.95	2172.65	1986.33	1904.16	1835.88	1687.27	1575.86	1578.29	1654.33	1583.17	1611.14	1608.44	1533.23	1574.07	1610.29	1548.57
15.2141	3653.23	2504.88	3479.23	3525.04	3629.47	3721.58	3813.87	3777.38	3804.25	3871.24	3963.06	4066.28	4066.55	4044.36	4160.74	4018.93	3973.81	3953.71	3600.17	2960.95	2304.91	2283.23	2046.88	2096.55	1935.35	1854.34	1792.86	1895.2	1858.15	1832.98	1788.31	1719.23	1726.77	1746.46	1788.68
15.2271	4076.23	2852.52	3975.97	4075.22	4204.14	4308.36	4346.47	4381.3	4459.51	4488.27	4578.2	4685.14	4602.33	4629.03	4907.84	4765.79	4670.04	4597.58	4121.6	3310.63	2593.62	2456.9	2286.68	2353.44	2063.4	2114.99	2051.89	2093.41	2061.58	2024.86	2018.54	1983.45	1991.8	1952.23	1990.12
15.2401	4715.91	3343.98	4551.62	4669.85	4886.98	5032.83	4996.2	5046.74	5184	5184.01	5337.27	5441.38	5346.03	5423.12	5555.65	5554.64	5384.58	5358.9	4879.61	3754.29	2995.82	2765.57	2705.68	2600.14	2392.07	2333.13	2316.27	2340.78	2266.09	2272.51	2325.46	2205.27	2187.11	2167.58	2142.4
15.2531	5565.7	3879.5	5348.48	5417.75	5626.92	5834.61	5826.83	5865.94	6192.06	6200.36	6241.5	6487.75	6394.4	6363.19	6518.86	6611.19	6593.19	6287.47	5713.21	4414.82	3447.07	3215.04	3041.35	2960.46	2616.63	2724.72	2603.66	2726.12	2604.19	2550.68	2586.66	2438.75	2446.14	2437.36	2461.79
15.2661	6463.74	4452.32	6272.85	6459.48	6677.88	6724.66	6900.56	7034.15	7327.1	7321.11	7530.03	7574.53	7583.11	7618.38	7820.6	7862.95	7841.53	7396.29	6635.1	5187.26	3976.73	3739.29	3519.42	3426.27	3073	3050.55	3009.69	2897.93	2941.85	2943.05	2892.45	2845.07	2831.94	2885.7	2814.92
15.2791	7802.38	5280.92	7453.14	7641.21	7843.39	8056.29	8212.87	8353.06	8622.18	8756.86	8916.06	9038.44	9054.69	9151.05	9262.47	9386.15	9328.79	8892.11	7881.65	6056.7	4727.77	4230.53	4038.06	3996.2	3520.08	3475.44	3429.79	3408.2	3469.11	3400.36	3397.13	3237.63	3290.33	3261.3	3225.18
15.2921	9208.36	6165.16	8694.18	8987.19	9320.9	9526.23	10007.5	10083	10325.2	10529.3	10684.5	10760.9	11020.3	10882.9	11236.4	11180.1	11051.4	10533.1	9402.15	7138.67	5465	5098.22	4756.56	4507.1	4090.99	4038.9	3989.6	3906.84	3976.63	3819.26	3861.86	3741.52	3789.79	3725.45	3800.88
15.3051	10912.6	7100.27	10318.4	10943.2	11152.4	11421.5	11943.7	12042.9	12497.6	12577.3	12866.5	13030.6	13092.1	13028.9	13295.9	13436.8	13458.2	12770.4	11140.5	8596.38	6435.72	5991.15	5560.65	5317.43	4799.89	4732.25	4677.57	4614.32	4630.64	4518.41	4611.35	4269.96	4330.11	4320.5	4328.47
15.3181	13076.3	8507.55	12575.3	13099.2	13446.9	13941	14095.9	14610.4	14817.1	15245.6	15465.6	15676.4	15707.8	15784.2	15890.3	16005	15928.6	15277.5	13542.3	10335.1	7564.95	7078.65	6504.72	6293.8	5564.77	5539.14	5450.03	5376.95	5278.11	5327.69	5324.76	5070.14	5096.71	5044.29	5042.65
15.3311	15613.8	10033.1	14887.4	15558.9	16112.9	16328.6	16938.8	17323.6	17546.4	17857.1	18121.1	18356.9	18564.8	18554.8	18885.5	18745.7	18567.3	17915.5	15989.3	12096.9	9120.61	8353.98	7765.71	7423.77	6609.03	6575.77	6392.41	6411.75	6287.61	6402.17	6148.52	6058.8	5896.46	5986.7	5791.39
15.3441	18164.2	12109.3	17713.6	18182.1	18576.7	19029	19406.2	19631.9	20102.4	20205.6	20388	20604.8	20769.1	20878.1	20973	21037.6	20602.2	19993.8	18397	14308.4	10932.5	9942.65	9284.26	8943.52	7888.72	7915.44	7646.66	7568.51	7355.21	7380.62	7266.28	7268.2	7134.42	7180.15	6934.89
15.3571	19323.3	14224.6	19373.6	20255.7	20309.3	20458.5	20730.1	20909.6	21099.8	21156.4	21219.9	21258.5	21292.9	21077.5	21154.2	21080.4	20925.9	20333.5	19900	16630.7	13131.7	11954.3	11179.1	10467.1	9349.42	9292.18	9160.24	9039.96	8856.48	8849.03	8711.97	8459.63	8614.25	8303.15	8303.22
15.3701	18384.7	16601	19506.1	19764.3	19883.8	19854.8	19402.4	19560.6	19076.8	18903.7	19062.8	18829	18668.8	18912.6	18477.3	18666.8	18571.9	18736.8	19658.1	18744.1	15313.3	14145.1	13105.5	12582.5	11162.4	11070.4	10874.7	10814.4	10503.2	10636.8	10338.9	10161.3	10161	9975.45	9921.9
15.3831	15326.5	18752.8	16873.8	16810.7	16565.5	16430.5	16074	15726.2	15367.9	15075	14989.9	14972.1	14786.2	15202.3	14711.5	14780.6	14734.2	15161.8	17583.1	19635.1	17442.1	16274	15546.3	14829.1	13284.9	13046.9	12905.2	12853	12620.7	12462.7	12295.4	12100.7	11935.8	12010.5	12007.8
15.3961	11885.3	19559.1	13072.1	13226.4	12845	12939.1	12371.2	12097.1	11803.6	11828.2	11534.9	11477.1	11460	11409.5	11113.1	11097.2	11344.3	11534.5	14010.4	18775	19156.7	18584.4	17283	16945.1	15567.4	15373.8	15143.5	15104.1	14776.8	14840.8	14375	14148.8	14274.3	14014.8	13778.4
15.4091	9113.92	18559.3	10369.5	10023.5	9917.24	9660.5	9183.18	8957.58	8828.99	8607.28	8253.36	8199.31	8049.87	8171.63	8046.22	7932.7	7980.97	8354.59	10754.4	15809.6	19486	19166.7	18826.5	18689	17411.1	17473.3	17219.6	17229.6	16773.9	17048.7	16844.2	16465	16567.3	16365.7	16401.6
15.4221	6149.07	15895.4	7307.25	6935.84	6589.48	6472.01	6176.86	5743.77	5679.36	5516.19	5455.84	5057.85	5059.55	5147.76	4977.81	4921.67	5050.2	5604.74	7639.6	12077.7	17537.2	18395.6	18519.8	19069.3	19121.6	18885.1	18752.8	18806.3	18805	18400.7	18595.1	18308.5	18336.8	18154	18279.4
15.4351	3794.21	12225	4647.57	4366.13	4124.75	4001.33	3816.43	3619.04	3512.14	3508.85	3286.42	3234.56	3093.43	3179.97	3138.78	3167.31	3038.47	3412.42	5134.89	8983.18	14064	15571.4	16779.4	17380.2	19093.2	18885.8	19240.2	18995.4	19216.3	19139.5	19310.7	19409.1	19379.6	19425.4	19307.4
15.4481	2602.4	8967.49	3046.91	2918.16	2737.87	2675.56	2584.66	2426.29	2344.38	2332.67	2284.29	2258.55	2294.06	2258.1	2235.71	2186.52	2174.43	2342.23	3199.84	6330.98	10823.9	12089.9	13499.1	14626.2	16865.1	17093.3	17503	17314.4	17742.8	17811.1	18127.4	18537.3	18348	18525.2	18503.9
15.4611	2010.39	6299.51	2170.34	2166	2039.47	2055.52	1998.78	1919.29	1840.23	1778.84	1809.07	1790.1	1780.63	1775.45	1771.83	1747.55	1732.87	1862.55	2257.21	4030.5	7952.7	9186.4	10538.3	11256.2	13655	13621.6	14081.3	14059.1	14700.2	14863.1	15342.1	15363.3	15434	15616.4	15767.1
15.4741	1720.57	3955.77	1834.04	1728.92	1708.74	1641.24	1638.01	1581.58	1499.85	1508.84	1548.4	1487.69	1458.16	1445.42	1458.03	1464.99	1463.74	1491.84	1740.54	2736.91	5303.9	6477.36	7600.77	8573.35	10354.5	10393.3	10711.4	10976.8	11276.4	11219.2	11829.1	12073.3	12046.6	12242.5	12466.7
15.4871	1528.71	2675.92	1600.4	1564.39	1451.76	1502.48	1402.68	1390.48	1330.76	1338.63	1343.67	1305.7	1312.43	1320.48	1302.61	1306.63	1285.72	1242.95	1467.61	1942.11	3325.49	4218.94	4980.09	5682.35	7476.91	7500.9	7976.55	7884.05	8232.03	8398.02	8840.58	9097.31	9012.99	9128.88	9285.37
15.5001	1419.8	1888.8	1375.66	1335.69	1362.66	1304.46	1280.9	1192.46	1241.66	1199.03	1218.92	1191.84	1095.6	1125.44	1156.08	1165.04	1180.77	1225.13	1320.09	1604.49	2377.99	2685.31	3126.67	3547.74	4800.73	4820.76	5164.73	5258.36	5599.41	5761.44	6038.66	6193.41	6365.52	6441.81	6403.25
15.5131	1289.27	1518.39	1301.27	1230.81	1221.46	1236.17	1136.51	1115.33	1104.39	1105.62	1109.89	1032.77	1119.55	1092.55	1084.24	1038.2	1113.17	1112.96	1174.53	1354.34	1732.19	1932.99	2189.19	2334.98	3046.4	3119.47	3316.03	3310.79	3445.41	3575.96	3726.16	4028.56	3960.8	4112.47	4193.36
15.5261	1200.42	1317.43	1226.06	1128.8	1118.8	1174.68	1128.16	1078	1084.49	1061.19	1033.09	1062.1	1025.63	1074.49	993.497	982.493	995.257	1008.85	1085.42	1182.67	1447.63	1585.34	1668.09	1718.61	2126.81	2134.66	2231.37	2256.48	2242.52	2387.11	2464.09	2529.77	2622.18	2603.96	2604.27
15.5391	1148.89	1218.6	1213.41	1143.33	1101.56	1089.22	992.227	1027.89	971.337	1026.3	954.928	988.854	907.448	979.633	911.077	874.114	1017.04	936.669	1008.85	1190.52	1238.75	1304.45	1479.71	1440.08	1655.2	1647.72	1641.57	1726.31	1806.53	1786.87	1834.91	1943.98	1921.58	1908.21	1986.13
15.5521	1077.43	1110.17	1111.03	1118.27	990.451	1005.95	1001.3	985.974	954.611	931.605	920.551	937.396	944.932	863.545	904.188	873.812	944.618	920.658	946.913	1028.99	1139.51	1090.06	1281.44	1214.62	1345.43	1299.31	1391.28	1373.45	1347.85	1361.88	1527.05	1471.27	1506.22	1542.78	1530.38
15.5651	1120.21	1038.04	1063.56	1039.67	927.472	965.22	966.163	945.333	891.756	913.797	949.179	876.529	880.984	825.935	862.504	889.089	884.415	889.821	937.398	949.325	1018.06	1053.59	1097.53	1089.89	1167.85	1139.65	1247.97	1170.27	1284.5	1283.53	1239.5	1275.47	1273.86	1300.6	1285.49
15.5781	1032.48	1000.41	999.411	973.411	1006.12	913.542	945.337	959.797	915.995	888.738	897.81	855.27	838.74	832.398	889.861	842.409	842.74	799.349	855.815	951.532	998.869	991.344	974.087	1018.61	1050.69	1063.81	1026.31	1075.02	1078.57	1125.09	1091.42	1069.97	1161.15	1157.29	1163.75
15.5911	965.989	876.132	995.923	997.621	935.371	907.23	821.209	895.45	876.454	819.603	830.296	833.689	809.226	820.998	824.603	798.377	806.763	812.388	847.23	893.836	920.448	957.456	941.072	982.61	940.52	965.752	1043.31	1049.61	985.524	1030.91	1001.68	1030.15	991.509	999.358	1024.9
15.6041	985.66	856.867	956.727	946.114	958.226	854.027	877.672	857.12	841.034	842.313	853.313	795.467	775.947	769.767	834.526	787.693	761.987	779.294	852.48	873.474	901.214	877.368	885.114	862.182	964.88	909.594	953.755	895.475	942.467	896.135	949.334	865.429	884.841	887.448	938.194
15.6171	948.25	851.483	971.068	942.807	923.961	903.204	827.989	863.034	831.676	790.796	815.347	787.483	810.039	768.614	734.819	787.903	741.739	763.352	837.642	851.222	835.859	858.256	827.603	791.376	848.751	866.154	874.535	859.318	873.052	908.392	872.728	904.204	860.642	920.46	872.279
15.6301	967.23	828.663	915.818	855.439	924.467	890.237	836.296	838.089	848.87	809.124	763.646	758.409	769.326	777.935	715.065	765.663	758.763	758.426	790.433	840.065	809.344	813.22	855.952	811.804	830.639	834.302	856.278	819.474	820.433	891.344	834.622	846.563	822.367	846.374	831.154
15.6431	950.562	820.699	861.288	890.945	878.172	823.501	845.068	839.418	815.658	805.815	780.089	699.336	779.904	807.274	692.795	752.397	759.233	744.747	784.116	848.719	829.972	767.357	832.61	794.678	820.281	779.754	825.843	806.164	802.63	792.693	797.425	818.678	787.076	798.124	776.637
15.6561	897.329	774.571	907.418	870.791	837.055	842.956	859.104	797.192	772.56	763.066	810.956	726.945	729.582	790.033	696.115	744.885	776.473	726.401	766.527	793.214	775.34	775.978	781.824	724.73	815.505	738.928	780.939	759.571	794.011	773.885	769.412	781.928	712.236	811.346	777.863
15.6691	929.731	753.317	889.089	815.177	829.409	791.723	778.084	808.274	794.639	742.317	750.222	775.185	741.865	715.312	705.637	751.773	729.769	724.864	756.227	774.635	775.637	742.588	758.59	727.092	753.677	733.136	746.498	721.906	749.815	779.91	758.227	726.905	750.368	746.631	762.59
15.6821	896.726	765.514	880.731	846.274	864.005	797.514	823.911	775.141	780.217	731.462	714.386	704.305	753.538	731.321	688.217	734.217	736.514	720.731	728.533	761.047	756.509	753.222	737.217	725.585	686.796	722.755	706.141	721.269	693.48	723.796	762.123	698.509	722.141	730.023	726.702
15.6951	941.476	735.933	859.747	825.996	820.212	820.253	772.398	770.688	745.777	768.818	710	730.662	698.461	730.093	688.375	685.431	706.089	682.026	708.81	731.996	736.123	748.405	708.684	697.152	672.781	697.372	725.316	690.777	733.1	695.435	685.364	682.342	720.219	745.877	728.595
15.7081	939.325	702.48	887.69	856.026	864.372	784.805	783.516	776.004	770.022	746.812	755.033	702.974	681.328	711.487	708.181	693.679	736.693	727.538	713.505	724.498	711.317	749.502	650.628	690.332	718.701	663.812	662.451	653.31	690.296	658.642	686.845	690.007	662.624	650.595	700.812
15.7211	921.344	719.249	919.545	830.863	840.391	779.472	747.623	722.615	716.671	758.304	722.799	722.369	726.145	688.224	705.408	678.872	711.039	702.567	701.816	719.88	688.872	690.671	670.489	688.352	681.031	660.472	693.497	638.76	641.271	679.193	675.168	668.103	620.511	673.025	670.279
15.7341	905.789	701.205	889.994	799.577	804.507	790.583	746.327	731.352	710.513	722.923	699.346	711.718	705.064	692.955	666.552	661.974	732.493	685.231	665.622	739.352	680.115	641.366	659.904	655.436	668.558	652.045	634.616	650.84	637.885	654.064	628.853	647.532	640.051	696.654	650.346
15.7471	886.916	703.238	869.133	805.258	806.042	783.35	762.475	760.929	728.888	699.525	691.175	679.854	719.713	693.392	682.125	669.454	702.008	667.721	682.929	701.379	683.825	635.413	646.35	643.979	671.217	622.658	623.825	608.162	626.133	642.175	623.021	657.671	629.916	650.141	634.133
[truncated: 2,576 more rows]

## Sheet: Figure 4b
	fresh				TMCT			TMCT+CC
	T / °c	cell vloume / Å3	thermal expansion		T / °c	cell vloume / Å3	thermal expansion / %	cell vloume / Å3	thermal expansion / %
	25	6799.84	0		25	6819.34	6.59515e-08	6776.58	0
[truncated: 29 more rows]

## Sheet: figure 4c
	fresh				TMCT
[truncated: 32 more rows]

## Sheet: figure 4d
	fresh			TMCT			TMCT+CC
[truncated: 31 more rows]

[truncated: 31 more sheets: figure 4g, figure 4h, Figure 5a, figure 5 b, figure 5c, figure 5d, supplementary figure 2, supplementary figure 5e, supplementary figure 6, supplementary figure 7, supplementary figure 8, supplementary figure 9, supplementary figure 10, supplementary figure 11, supplementary figure 21, supplementary figure 22, supplementary figure 23, supplementary figure 24, supplementary figure 26, supplementary figure 28 …]
